# Supplementary material for: Kinesin Family Member 26A Disrupts DNA-Dependent Protein Kinase Complex Formation to Enhance Chemoradiotherapy Sensitivity in Colorectal Cancer
Source: Int J Biol Sci. 2026 Mar 17;22(7):3411–31. doi: 10.7150/ijbs.127218 (PMC13085882; doi:10.7150/ijbs.127218)
Supplement: Supplementary file 3 — Supplementary table 5. [file ijbsv22p3411s3.xlsx]

## Sheet: Sheet3
Supplementary Table S5. The RNA-sequencing results of RKO cells with KIF26A overexpression
Gene	Vector (Count)			KIF26A OE (Count)			Pvalue	FDR	log2 FC
	Vector-1	Vector-2	Vector-3	OE-1	OE-2	OE-3
UBE2Q1	2913	3302	3215	3231	3046	2839	0.00317063	0.00879755	0.153796
RNF14	2162	2639	2574	2341	2147	1874	0.866744	0.909067	-0.010393
UBE2Q2	2938	3733	3669	3510	3457	3000	0.0108163	0.0253223	0.153108
RNF10	5819	6564	6256	5450	5028	4707	0.0540061	0.0996018	-0.0941614
RNF11	3065	4959	4539	3905	3572	3187	0.802777	0.8628	-0.0237204
RNF13	1704	1950	1949	1536	1464	1428	0.0333467	0.0662753	-0.134655
RO60	4110	6164	6337	5765	5377	4583	0.140343	0.221604	0.132224
MVB12B	1634	1758	1496	1576	1583	1429	0.199906	0.295925	0.107574
FGFR1OP2	1790	2615	2459	2713	2481	2049	0.00116936	0.00367718	0.284386
MZT2A	1076	1046	1049	1015	1010	838	0.584947	0.686384	0.0485315
MZT2B	1247	972	883	1113	831	767	0.942206	0.960066	-0.0176062
CHMP1B	2643	3166	3283	2773	2719	2579	0.544094	0.649707	0.0354819
PMM2	1764	2063	1913	2270	2222	1886	4.4508e-08	3.73384e-07	0.353365
MSTRG.20087	610	729	718	366	314	341	8.93927e-15	2.10064e-13	-0.804552
EXO5	772	867	987	828	726	723	0.993356	0.995741	-0.000730542
ASS1	1270	1170	1135	663	591	607	4.65398e-13	8.84539e-12	-0.746184
FHIT	108	104	138	80	63	78	0.044434	0.0845028	-0.457832
ZNF709	618	875	829	466	526	499	0.000163419	0.000639633	-0.424403
ZNF708	1033	1309	1353	1269	1253	1104	0.0189686	0.0409341	0.179868
RBM14	2820	2954	2908	3243	3342	3132	1.67838e-08	1.53108e-07	0.364972
CBX3	8519	11354	10793	11702	10939	10079	1.86758e-07	1.39817e-06	0.3014
ATRIP	847	897	920	876	837	737	0.325188	0.437901	0.0794947
ZNF875	1292	1605	1456	1286	1201	1221	0.741701	0.815324	-0.0246442
COPRS	1475	1569	1580	1631	1673	1633	4.18478e-05	0.000187865	0.29904
ZNF700	1584	1968	1901	1399	1282	1222	3.23157e-05	0.000149136	-0.27694
ZNF707	977	956	944	913	932	824	0.312962	0.424732	0.0900555
ZNF704	374	463	493	535	516	455	0.000222134	0.000843865	0.38517
EDEM2	1068	1160	1113	861	888	804	0.0205989	0.0439824	-0.185726
ZC3H13	3147	3803	4091	3551	3553	3030	0.191063	0.285637	0.0823155
RNF115	1557	1912	1867	1612	1602	1452	0.848531	0.897093	0.0124269
ZC3H14	5284	6319	6396	6280	5852	5339	0.000739743	0.00245048	0.161436
RNF111	2282	2895	2867	2243	1939	1816	0.00098294	0.00314465	-0.218624
ZC3H18	2980	2968	3106	3737	3419	3162	5.79436e-10	6.68272e-09	0.386565
MSTRG.15790	25	45	69	27	41	50	0.989863	0.993266	0.00497088
SP8	116	192	178	131	131	98	0.25996	0.366419	-0.223268
DHX9	18451	21085	21142	25742	25063	23490	1.67496e-34	1.69184e-32	0.496746
TCOF1	7230	7238	7409	8652	8360	7853	2.65435e-11	3.8613e-10	0.384241
NSRP1	1833	2191	2089	2032	1974	1615	0.233628	0.335996	0.0803301
NUP98	5443	6458	6225	6564	6168	5760	3.87463e-07	2.75894e-06	0.232937
CTRL	51	27	16	73	64	54	0.00221585	0.00643933	1.18752
SP1	5042	6299	6015	5573	5044	4765	0.553541	0.657602	0.030961
GRINA	8815	9176	9098	7547	7553	6839	0.0584436	0.106365	-0.103898
NUP93	4072	4645	4603	4587	4444	4282	5.25702e-05	0.000230386	0.204165
SP5	74	84	90	82	74	66	0.853681	0.900636	0.0425674
SP6	237	296	238	184	185	157	0.0217006	0.0460054	-0.349519
PIERCE2	85	85	74	59	58	57	0.252557	0.357715	-0.288661
SPPL3	2236	2318	2229	1974	2048	1861	0.949413	0.965055	-0.00451858
GOLIM4	2225	2627	2778	2914	2776	2599	1.82743e-08	1.64784e-07	0.325483
OPA3	635	732	654	750	721	669	0.00142765	0.00437946	0.284818
OPA1	7499	9435	9263	10069	9481	8953	5.90004e-11	8.16553e-10	0.328894
RHEB	3947	4637	4613	4841	4367	4128	8.28425e-06	4.39289e-05	0.218633
RAB40C	669	536	647	694	638	657	0.0124079	0.0284893	0.299179
RAB40B	752	869	889	791	810	672	0.47649	0.589204	0.0601325
RAB40A	80	67	84	44	29	36	0.00258533	0.00737784	-0.887729
CBX1	5405	6127	6125	6199	5846	5168	0.00046198	0.00161719	0.164823
FBL	6536	6756	6646	7351	7081	6359	3.59412e-06	2.07452e-05	0.258995
SLC66A1	1029	1025	1034	1195	1061	985	0.00110394	0.00349251	0.266974
SLC66A2	1328	1320	1314	1172	1275	1069	0.754449	0.825354	0.0267079
SLC66A3	437	596	599	334	273	261	6.28015e-09	6.07404e-08	-0.704239
TICRR	2573	2731	2812	1946	1871	1793	4.81231e-08	4.01025e-07	-0.330243
KLLN	54	95	98	51	50	44	0.0472222	0.0889679	-0.55254
B2M	28535	32388	31751	20312	20042	17917	3.50049e-29	2.56395e-27	-0.466607
TOR4A	3697	3629	3923	3176	2887	2632	0.00722801	0.0179447	-0.174151
SPPL2A	1786	2702	2645	2818	2573	2418	0.000113375	0.000458366	0.34333
SPPL2B	890	877	968	711	668	604	0.00278854	0.00788763	-0.264559
UGCG	4102	5567	5460	4895	4518	4179	0.411098	0.524979	0.0542017
ATP2A1	198	242	211	197	163	158	0.406417	0.520382	-0.128306
ATP2A2	20463	24035	23286	28015	25978	24255	4.43781e-25	2.69823e-23	0.410557
ITGA1	402	490	454	266	255	266	2.18776e-06	1.31993e-05	-0.567169
MSTRG.10528	1229	1556	1480	895	833	772	6.79082e-14	1.45892e-12	-0.565057
NOP2	4930	5674	5327	7163	7000	6869	8.11546e-29	5.80835e-27	0.60591
ITGA5	7087	7776	7596	5760	5453	5096	5.6596e-08	4.66359e-07	-0.260054
RIT1	1913	2265	2258	2212	2023	2036	0.00585475	0.0150053	0.16845
ITGA7	1576	1666	1648	921	844	833	1.05341e-21	4.81532e-20	-0.71126
DENND4A	2345	3046	3053	2181	2125	1840	0.000214214	0.000818245	-0.251333
DENND4B	3571	3547	4034	3186	3163	2796	0.187484	0.281327	-0.0857487
SWAP70	3295	4037	4047	3285	3217	2946	0.261089	0.367533	-0.061774
PREB	3227	3177	3341	3239	3071	2990	0.0425112	0.0815343	0.132718
UFSP1	53	52	51	64	71	42	0.195719	0.29093	0.374493
PHLDA3	1195	1205	1260	1195	1256	1126	0.0333254	0.0662436	0.168467
UFSP2	837	1070	948	832	772	681	0.169228	0.258423	-0.11794
PMM1	980	1017	1036	715	697	671	4.85766e-05	0.000214763	-0.340064
GAP43	125	111	125	61	86	68	0.01869	0.0404164	-0.546213
MDK	5437	5005	4989	4191	3968	3664	0.0141495	0.0319376	-0.190063
SQLE	7978	9557	9393	7935	7424	7282	0.354988	0.468122	-0.0438866
MT-CYB	183214	213778	214425	161262	163091	148215	0.00010242	0.000418015	-0.16591
FBXL13	29	62	53	45	50	16	0.664873	0.754237	-0.173364
FBXL12	551	497	567	548	515	507	0.146758	0.229968	0.158361
FBXL15	507	450	480	422	379	371	0.412986	0.526746	-0.0981744
FBXL14	675	674	720	682	689	555	0.325875	0.43855	0.0947514
FBXL17	383	556	496	531	491	438	0.0385221	0.0748394	0.23238
FBXL16	1288	1237	1291	1007	976	959	0.0394343	0.0764101	-0.175235
FBXL19	1357	1382	1359	1373	1252	1133	0.341458	0.454203	0.0724434
FBXL18	758	805	821	649	575	542	0.00821352	0.0199795	-0.232691
MSTRG.20081	441	539	504	98	64	86	2.66459e-51	4.12024e-49	-2.3764
GHDC	620	540	561	536	460	431	0.510274	0.620203	-0.0782132
TPRN	952	1006	995	1150	1147	978	8.18773e-06	4.34724e-05	0.349064
THSD4	125	117	122	49	51	34	4.52991e-07	3.18212e-06	-1.24843
ABHD14A	326	352	314	305	272	235	0.480289	0.592322	-0.0920812
THSD1	277	327	327	187	220	186	0.00156418	0.00476328	-0.44396
INKA1	63	64	61	39	36	52	0.235082	0.337544	-0.357208
GRN	6363	6111	6036	5954	5676	5287	0.335643	0.448276	0.066459
MSTRG.13294	45	71	71	72	61	61	0.319761	0.432133	0.264249
CHST5	13	55	45	44	32	27	0.834544	0.886269	0.0905908
GCLM	1653	2501	2200	3993	3656	3298	1.43199e-32	1.29969e-30	0.994262
ITGAX	1207	1141	1193	465	407	407	3.43641e-38	3.91282e-36	-1.27199
BCL2A1	4198	4683	4841	1928	1771	1710	1.61938e-99	7.24385e-97	-1.13965
HLCS	1657	2128	2066	1850	1717	1675	0.464675	0.577329	0.0492209
ITGAV	4157	6459	6265	5337	4838	4436	0.958847	0.971615	0.0046038
COX7C	2715	2847	3061	2768	2336	2151	0.442952	0.556164	-0.0510703
CAMK1	1266	1406	1195	1040	1011	952	0.0564165	0.103291	-0.164274
MSTRG.1773	142	175	166	134	115	144	0.631417	0.725749	-0.0876073
HLF	89	109	106	105	100	93	0.38715	0.500573	0.176311
MSTRG.18477	808	875	966	638	612	558	5.44739e-05	0.00023773	-0.347849
ITGAE	439	543	479	502	512	476	0.0241316	0.0502908	0.234038
SMAD9	1126	1391	1338	1007	899	918	0.00148489	0.00454391	-0.242632
TRERF1	1499	1811	1747	1357	1249	1132	0.000469799	0.00164272	-0.232638
LRPAP1	4245	4456	4551	4473	4355	3970	0.00496679	0.0130117	0.150569
SMAD7	137	155	148	177	145	150	0.0744632	0.130423	0.303012
GOLPH3L	1541	2063	1921	1683	1597	1497	0.979472	0.986244	-0.00185176
SMAD1	1097	1348	1316	1016	1077	928	0.155856	0.241894	-0.109839
SMAD2	4040	5039	4886	4989	4556	4174	0.000807518	0.00265046	0.179035
ZNF706	4249	5673	5329	4327	4023	3733	0.0377519	0.0735942	-0.128306
MUS81	1500	1512	1461	1162	1117	982	0.00116621	0.00366914	-0.258795
AMMECR1L	2404	2830	2816	2204	2174	1957	0.0127477	0.0291573	-0.141073
CYFIP1	8149	9501	9387	8155	7604	7011	0.297864	0.408532	-0.0444804
IGF2R	10248	11706	11318	10510	10501	9635	0.0641489	0.115159	0.0853401
PRR14L	4468	4954	5037	4164	4259	3806	0.468755	0.581763	-0.0380475
ZC3H10	517	552	494	436	349	343	0.0181803	0.0394643	-0.273944
SLC36A4	854	1275	1119	1540	1391	1263	3.27124e-10	3.92079e-09	0.577166
CKS1B	2389	2394	2612	2540	2173	2484	0.0405139	0.0783081	0.164503
SLC36A1	1213	1399	1489	1330	1143	1186	0.58417	0.68573	0.040817
PDCD6-AHRR	139	122	92	149	146	129	0.0324454	0.0648338	0.454208
ERICH5	486	498	508	317	329	274	1.24773e-05	6.39436e-05	-0.497841
ERICH2	112	146	144	67	62	73	0.000321858	0.0011695	-0.781121
ERICH1	886	1141	1035	979	856	768	0.710897	0.790683	-0.031403
MSTRG.2527	823	1069	1062	953	834	739	0.805518	0.864979	-0.0214589
RIC1	2916	3612	3565	3171	3034	2770	0.511282	0.620945	0.0365059
HAUS7	522	535	534	465	518	403	0.998551	0.99895	0.000200834
DRAP1	4582	4774	5005	4482	4199	3941	0.782925	0.846743	0.0146463
MSTRG.2528	229	239	232	211	181	169	0.412486	0.526377	-0.121197
TCEA1	9781	13164	12414	11842	10949	10304	0.0564689	0.103357	0.113011
KDM2A	5306	5585	5693	6141	5696	5377	5.97256e-07	4.08332e-06	0.254353
COX4I1	6609	6407	6502	6532	6174	5513	0.13847	0.219148	0.0963509
BFAR	2720	3277	3367	3295	2855	2814	0.0166278	0.0366791	0.14214
CELSR3	305	298	335	261	227	222	0.129175	0.206709	-0.202034
ANP32B	10495	11744	11255	12479	11182	9952	6.6065e-05	0.000282894	0.203832
CADPS2	390	535	447	538	457	457	0.0107126	0.0251171	0.287352
CCDC115	679	746	773	804	691	723	0.0135955	0.0308262	0.21652
CCDC112	650	646	905	652	630	567	0.686209	0.771587	-0.0466373
CCDC113	389	472	429	239	269	264	3.2853e-05	0.000151123	-0.531921
ABCD4	1459	1728	1751	1417	1216	1196	0.0179325	0.0390074	-0.163058
LEO1	1865	2136	2457	2094	1971	1778	0.386922	0.50033	0.0608155
MTCL1	2801	3087	3081	1971	1849	1739	5.22333e-18	1.69488e-16	-0.487938
ATP1A3	800	797	880	611	614	548	0.00213837	0.00623442	-0.281454
ATP1A1	19420	22031	21210	20643	19895	18581	0.00489025	0.0128434	0.119142
MGRN1	2761	2739	2928	2863	2708	2482	0.0363535	0.0713121	0.13335
CRTAP	3856	4212	4146	4014	3766	3718	0.0333742	0.0663019	0.115848
SPHK2	516	546	514	504	501	433	0.513848	0.623124	0.0671864
SPHK1	4382	4040	4142	5056	4954	4507	6.40018e-08	5.21211e-07	0.403987
IPO11	3231	4099	4008	4055	4081	3461	8.51679e-05	0.000355242	0.238512
CREB1	2653	3585	3597	2221	2097	1959	9.85539e-10	1.10509e-08	-0.438011
CPEB4	1249	2029	1932	1766	1520	1354	0.680999	0.767112	0.0441719
C11orf98	1306	1325	1401	1341	1184	1006	0.955252	0.969087	0.00455238
CPEB3	397	543	535	476	426	356	0.830572	0.884054	-0.0246715
CPEB2	370	611	509	280	253	253	4.96993e-07	3.45632e-06	-0.709184
BEGAIN	156	120	149	183	166	135	0.0464528	0.087703	0.377728
SRBD1	583	691	665	589	553	507	0.738299	0.81244	-0.0302826
ABAT	925	1069	1072	711	659	689	1.04032e-05	5.40438e-05	-0.368169
ZNF780A	1342	1679	1689	1056	1046	1005	1.48341e-07	1.13015e-06	-0.391609
ZNF780B	2319	2771	2855	1763	1735	1503	8.93272e-14	1.89631e-12	-0.463126
TLN2	849	828	851	647	644	596	0.0169105	0.0371781	-0.222373
FRG1	1211	1559	1557	1321	1308	1218	0.599775	0.698677	0.0389921
TP53TG5	61	120	88	70	51	65	0.247686	0.35201	-0.315361
MSTRG.19	1192	1236	1282	1090	894	815	0.0131995	0.0300205	-0.210072
IFT80	2147	2828	2913	1920	1927	1755	0.000105842	0.000430832	-0.2835
IFT81	888	1098	1047	780	679	640	7.54983e-05	0.000318604	-0.327441
MSTRG.12968	89	100	98	110	116	87	0.118681	0.192424	0.325354
LTBP4	1596	1338	1582	1020	963	857	1.96029e-06	1.19245e-05	-0.475735
IL10RA	165	182	142	178	167	154	0.188122	0.282022	0.227501
XPC	2105	2328	2371	2018	2024	1866	0.997864	0.998642	0.000160434
MSTRG.11248	41	60	78	64	66	41	0.635661	0.72922	0.141445
ENSG00000254692	247	507	0	119	0	0	0.492677	0.603913	-2.55751
MSTRG.11244	100	136	128	87	63	56	0.00624345	0.0158496	-0.620017
MSTRG.11241	6138	7040	7568	4392	4504	4194	7.20867e-16	1.90885e-14	-0.456979
SP3	6333	8008	8161	7486	7065	6351	0.0702689	0.124205	0.100226
SP4	1038	1410	1341	1115	936	883	0.0597241	0.108302	-0.163152
ATG4C	1020	1436	1348	1079	962	868	0.0420416	0.080812	-0.179797
ATG4B	1928	1964	2135	1900	1681	1742	0.746044	0.818542	0.0229292
ATG4A	709	858	842	811	683	712	0.371764	0.485137	0.0780325
THUMPD2	1278	1513	1750	1586	1604	1499	0.00140989	0.00433453	0.255628
ATG4D	794	801	764	809	841	789	0.0079136	0.0193514	0.249058
GPKOW	736	856	828	779	684	701	0.614239	0.710698	0.0427956
FAM193A	1717	1849	1703	1433	1419	1264	0.0320574	0.064202	-0.156483
PNP	8162	8246	8583	9080	8477	8288	8.65422e-06	4.56974e-05	0.248985
PDP1	2111	3147	2842	2098	1970	1863	0.00469232	0.0124042	-0.23787
PLEKHJ1	1520	1333	1386	1199	1108	1082	0.181467	0.273972	-0.128185
CDKAL1	665	710	799	784	756	634	0.0258878	0.053444	0.201127
PNN	8810	9945	9947	10992	10448	9216	1.64426e-11	2.47282e-10	0.296518
ATP6V0E1	3819	4048	4338	3638	3919	3778	0.146452	0.229634	0.100065
NFIL3	1226	1311	1199	1069	848	903	0.02145	0.0455402	-0.207375
OSER1	1807	1929	1872	1643	1593	1520	0.592251	0.692942	-0.0359251
AAAS	1330	1431	1461	1110	1057	916	0.000427888	0.00151051	-0.253423
LTBP1	872	942	825	721	692	651	0.0961915	0.161523	-0.154702
MSTRG.8575	3290	3754	3814	3013	3002	2679	0.0270504	0.0554692	-0.116767
MSTRG.752	216	219	212	106	104	120	1.61209e-05	8.04441e-05	-0.766948
SIDT2	652	667	723	531	469	435	0.00138913	0.00428121	-0.309366
CSK	3658	3782	3910	3836	3795	3503	0.00247969	0.00711175	0.173619
COX20	697	592	683	510	1609	449	0.33754	0.45042	0.572312
MSTRG.7211	734	697	811	760	836	649	0.0513384	0.0955302	0.200692
MSTRG.9992	43	53	62	37	53	50	0.890473	0.925091	0.0422946
MSANTD3-TMEFF1	180	276	0	176	175	138	0.874569	0.914584	0.281762
SIX4	1713	2105	2271	1549	1393	1434	0.000333542	0.0012074	-0.267595
SIX5	395	319	382	371	343	332	0.346605	0.459379	0.127856
CHDH	1086	1171	1108	1078	981	1063	0.261311	0.367785	0.0955388
CNPY4	340	282	352	199	195	197	0.000641413	0.00216542	-0.521571
NAALAD2	62	124	91	55	63	48	0.0570638	0.104236	-0.523261
CNPY2	2611	2591	2880	2705	2635	2483	0.0187137	0.0404607	0.154444
UFD1	2677	2782	2961	3529	3155	3231	1.65019e-12	2.87464e-11	0.438235
KNDC1	386	436	454	298	329	183	0.00319013	0.00884381	-0.460445
HMG20A	3227	3583	3843	3347	3114	3000	0.541862	0.647722	0.0330918
HMG20B	2342	2361	2417	2045	1803	1572	0.00646242	0.0163288	-0.198196
PHOSPHO2	146	225	250	189	151	151	0.481441	0.593464	-0.126888
AAGAB	2782	3155	3249	2810	2777	2709	0.308566	0.419721	0.0592471
FBXO6	587	569	579	410	384	403	0.00263531	0.00750327	-0.334658
DYNC1I1	21	34	30	68	48	52	0.000295292	0.00108493	1.1896
RAB12	1586	2040	2150	2185	1899	1917	0.000417828	0.00148	0.263808
SLC7A6OS	970	1135	1510	1140	1123	1077	0.357229	0.470235	0.0979334
MSTRG.13069	56	88	60	86	63	49	0.580344	0.682005	0.154327
MARCHF8	2205	2442	2477	2334	2160	1975	0.27121	0.379034	0.0624573
MARCHF9	937	999	1011	799	773	719	0.0429796	0.0821988	-0.16139
MARCHF2	499	448	574	286	338	280	4.21034e-05	0.000188742	-0.548761
MARCHF3	110	140	125	104	102	82	0.371579	0.484946	-0.178242
MARCHF5	2809	3994	3739	4065	3755	3254	0.000233183	0.000882095	0.278612
MARCHF6	7331	9658	9789	8723	8120	7263	0.365372	0.478591	0.0559509
MARCHF7	4522	6074	6057	5559	5014	4814	0.14588	0.228822	0.0951339
SYPL1	8395	10661	11087	10340	9851	9178	0.0025668	0.0073333	0.171167
FAM81A	271	349	343	406	379	347	0.000164101	0.000642102	0.439114
RFX5	4123	4701	4615	3861	3642	3324	0.0247138	0.0513163	-0.109373
APP	21081	22699	23028	21502	21151	19293	0.0364003	0.0713814	0.0928729
RFX7	3061	4123	4117	3790	3643	3442	0.0223148	0.0470606	0.155111
TIGD3	48	66	61	59	51	53	0.699637	0.782127	0.105463
RFX2	680	619	657	528	468	502	0.0939884	0.158333	-0.186279
RFX3	679	970	1007	653	574	505	0.00016455	0.000643655	-0.408377
ENSG00000213204	53	46	59	27	33	53	0.450766	0.563908	-0.265363
IBA57	280	299	285	523	513	374	1.01614e-12	1.83653e-11	0.901933
VPS37D	125	141	146	138	133	100	0.795267	0.857353	0.0481359
ELOB	2268	2250	2311	1986	1824	1774	0.189329	0.283518	-0.091229
TMEM179B	863	978	902	600	504	463	5.6214e-11	7.80577e-10	-0.609024
UQCRC2	4799	5158	5101	4294	4110	4029	0.181462	0.273972	-0.0735746
XPNPEP1	3350	3812	3801	3341	3056	2834	0.368184	0.481818	-0.04581
UQCRC1	6375	6648	6773	5691	5553	5013	0.111123	0.182151	-0.0839341
GGCX	1539	1821	1844	1327	1271	1243	0.000523274	0.0018095	-0.23172
PAPLN	65	86	83	59	74	48	0.523849	0.631268	-0.165165
RETSAT	2271	2476	2558	1880	1718	1635	2.32269e-06	1.39529e-05	-0.27913
TMEM218	575	703	672	499	456	415	0.00136714	0.00422487	-0.305733
ELOA	1102	1327	1190	1033	902	859	0.0293225	0.0594856	-0.171256
KHDRBS1	8274	11596	10776	10991	9462	8589	0.0700764	0.123952	0.128841
GGCT	1693	2263	2127	2320	2220	2016	4.24286e-06	2.41006e-05	0.315504
H2AC20	42	64	56	31	36	39	0.216971	0.316216	-0.394719
MSTRG.18522	45	23	28	42	50	39	0.0911048	0.154472	0.630343
BAK1	3704	3962	4143	3227	3172	2974	0.0172715	0.0378593	-0.130196
ABHD13	1693	2558	2520	1973	1918	1675	0.445698	0.558964	-0.0703488
VPS37B	2923	2993	3095	2605	2396	2320	0.105785	0.174843	-0.0992634
UQCRHL	249	226	214	201	184	213	0.976917	0.984462	-0.00477661
ZBED4	2612	2833	2935	2657	2491	2162	0.959076	0.971643	0.00300471
ATP5IF1	1459	1529	1392	1369	1342	1183	0.72083	0.798761	0.0283689
TARS1	13336	14729	15014	14406	14018	13107	0.000424403	0.0014999	0.15071
TARS3	577	735	749	671	646	630	0.171192	0.26069	0.126634
TARS2	2315	2412	2404	1652	1550	1450	1.46368e-10	1.88996e-09	-0.416307
DPYSL2	2569	3048	2950	2593	2482	2134	0.420863	0.534507	-0.046636
IGFBP2	1596	1525	1628	1132	1044	1083	4.53456e-05	0.000201975	-0.342808
BOP1	3103	2878	3136	3117	2987	2655	0.0600452	0.108759	0.138176
MSTRG.16713	2210	2526	2378	2519	2117	1908	0.261658	0.36815	0.0776409
P2RX4	562	500	504	407	389	320	0.0173292	0.037952	-0.296989
CYP2R1	925	1069	1053	968	748	778	0.320435	0.432904	-0.0876059
CKLF	1153	1249	1252	1167	1014	1023	0.871227	0.912079	0.0120919
MSTRG.15178	438	625	551	289	253	239	8.56033e-12	1.34359e-10	-0.839923
HNRNPA1L2	447	557	495	464	455	446	0.496938	0.607946	0.0712931
ENSG00000286905	198	177	170	121	113	75	0.00185353	0.0055288	-0.632093
GJA3	161	188	206	174	110	84	0.0575007	0.104954	-0.401686
ARL2-SNX15	45	30	116	41	59	40	0.574663	0.677171	-0.230389
MSTRG.71	421	505	456	357	332	350	0.0701449	0.124039	-0.205621
TICAM1	861	860	899	731	702	594	0.0547288	0.100672	-0.17256
AK7	194	203	189	102	125	113	0.00132078	0.00409373	-0.581479
S1PR2	658	701	798	555	517	480	0.00387926	0.0104896	-0.27192
KDM3B	5938	6847	6690	6741	6360	6060	6.74238e-05	0.000288023	0.180554
ZNF117	677	1108	1053	962	950	888	0.0825336	0.142309	0.19693
ZNF114	169	209	184	264	232	231	7.53891e-05	0.00031825	0.575191
KDM3A	2695	3303	3132	2867	2668	2675	0.367649	0.481221	0.0535113
ZNF112	575	726	701	477	429	426	9.2028e-05	0.000379661	-0.381446
PPP6R3	6978	8377	8741	8831	8268	7599	9.07258e-07	5.94321e-06	0.241144
TMC5	790	942	903	719	772	688	0.429338	0.542958	-0.068135
TMC6	1700	1743	1815	1026	1003	948	1.9944e-17	6.09264e-16	-0.619185
TMC7	603	661	644	515	505	493	0.169744	0.258977	-0.131017
APIP	983	1272	1253	1203	1110	1019	0.0855178	0.146387	0.132012
EIF2B4	1481	1500	1753	1453	1445	1354	0.522798	0.630468	0.0486897
EIF2B5	2496	2739	2819	2607	2590	2423	0.0298219	0.0603423	0.124069
EIF2B3	786	865	820	745	602	717	0.582222	0.684026	-0.0557217
EIF2B1	2049	2136	2405	1795	1894	1747	0.313182	0.424938	-0.0727045
PRKAR2A	5017	6085	5789	6796	6388	5719	9.24779e-14	1.95656e-12	0.365778
SOCS6	1582	2128	2091	1872	1729	1576	0.554634	0.658776	0.0434811
MAGT1	4582	5820	5998	5873	5600	5192	6.71097e-05	0.000286877	0.231337
DCTN6	1002	1111	1099	1179	999	1040	0.00850853	0.0206011	0.205158
TXNIP	7846	9241	9647	2750	2536	2511	9.45246e-193	1.69132e-189	-1.57112
MSTRG.14981	87	99	93	110	107	74	0.240911	0.344285	0.257251
IFT140	785	882	836	620	666	511	0.00370329	0.0100878	-0.277855
TMEM14C	2962	3291	3548	2588	2439	2391	0.000708166	0.00236084	-0.196664
TMEM14B	2025	2332	2372	1800	1675	1568	0.000294507	0.00108268	-0.212353
TMEM14A	1553	2053	2180	1397	1107	1121	1.59247e-07	1.2081e-06	-0.467104
FANCF	675	940	846	685	636	588	0.0952016	0.160054	-0.158838
RNF126	1349	1204	1415	1607	1536	1389	7.26902e-06	3.90414e-05	0.388659
AFG1L	107	148	196	126	134	115	0.801334	0.861837	-0.0516561
GTPBP8	831	1043	989	961	912	832	0.116589	0.189613	0.123228
ITGA2	2897	3614	3678	2974	2729	2551	0.0985125	0.16467	-0.0975677
MSTRG.17983	319	318	289	299	251	229	0.69016	0.774897	-0.0552763
CLIC4	11373	15386	15545	12182	11636	10353	0.128115	0.205433	-0.098747
NLGN3	66	35	62	71	68	39	0.357014	0.470101	0.304339
LRSAM1	1906	1976	1993	1576	1489	1386	0.00263588	0.00750327	-0.200344
LARP4B	7147	8754	8215	7330	6719	6191	0.31731	0.429379	-0.0490721
MSTRG.19729	42	59	51	30	32	32	0.138326	0.218952	-0.482236
MSTRG.12556	97	110	105	104	107	83	0.578701	0.680634	0.114638
TMEM147	2169	2058	2070	1918	1756	1751	0.82576	0.880277	-0.0175338
ASGR1	242	232	303	155	124	135	2.26143e-05	0.000108647	-0.705952
TMEM144	866	994	1087	691	678	638	3.6224e-05	0.000165256	-0.347994
ITGA6	2478	2892	2980	2488	2334	2301	0.68872	0.773791	-0.0231504
TMEM141	1190	1107	1258	818	704	733	9.55076e-07	6.23688e-06	-0.45778
TMEM140	785	851	720	679	704	603	0.63751	0.730608	-0.0476783
CEP72	1167	1154	1230	911	865	781	0.00071562	0.00238281	-0.274888
MSTRG.2415	42	67	64	22	31	26	0.00740013	0.0183103	-0.913158
API5	12334	16081	15578	17578	15923	14892	3.09521e-10	3.73842e-09	0.344462
MSTRG.7509	1439	1754	1472	1459	1380	1216	0.989935	0.993266	-0.000988761
LRFN4	1228	1130	1277	1338	1389	1180	0.000565077	0.00193535	0.3019
BPNT2	9021	12372	12205	11715	10713	9911	0.0183437	0.0397775	0.154105
TTC3	7445	8409	8774	6571	6309	5689	6.90047e-06	3.72375e-05	-0.204049
SOWAHA	46	47	28	45	26	20	0.552823	0.657033	-0.23532
SECISBP2L	3277	3926	4058	3856	3645	3071	0.0612097	0.110453	0.111858
SOWAHC	3216	4588	4496	4152	3927	3642	0.0598195	0.108428	0.141845
HAS2	42	40	73	67	52	64	0.140026	0.221219	0.450386
FAM32A	2438	2421	2545	2360	2384	2263	0.0783932	0.136163	0.122017
HAS3	340	358	351	255	227	236	0.00702928	0.0175312	-0.345241
KIAA1191	4508	5174	5126	4850	4522	4146	0.128744	0.206232	0.071137
MSTRG.5506	845	873	896	558	534	503	9.38682e-09	8.8732e-08	-0.511661
VMP1	9265	10993	11183	8866	8238	7959	0.00811543	0.0197754	-0.121155
DENND4C	3613	4584	4932	4073	3919	3697	0.52136	0.629766	0.0422044
ZMAT1	126	158	185	80	79	55	1.47796e-05	7.43135e-05	-0.927788
ZMAT3	3458	4491	4478	4698	4318	4013	4.95287e-06	2.77064e-05	0.275567
ZMAT2	2583	2284	2844	2563	2534	2287	0.108361	0.178395	0.135785
CASP8	2497	3161	3122	2510	2328	2219	0.0749693	0.131181	-0.108115
C19orf25	785	901	852	727	737	695	0.73472	0.809824	-0.0287283
MYBL1	880	1295	1238	1059	908	796	0.332515	0.445381	-0.0976087
NR1D2	315	520	495	799	667	670	9.15653e-13	1.66937e-11	0.896479
ITGB1BP1	3601	4209	4108	4145	3694	3377	0.0305818	0.0616608	0.114096
CRACDL	51	56	76	22	25	24	0.000641212	0.00216532	-1.15483
ITGB1BP2	50	43	46	51	39	29	0.907665	0.937183	-0.0378666
ZNF7	2241	2596	2425	2357	2236	2008	0.27747	0.386244	0.0641564
ZNF2	338	446	476	257	268	245	9.76157e-05	0.000400602	-0.499739
ZNF3	1935	2189	2319	2209	2033	1868	0.0333759	0.0663019	0.126526
PHLDA1	25474	33065	30676	24879	22303	19919	0.000229249	0.000868525	-0.206809
RAMACL	501	612	591	517	495	484	0.84811	0.896875	0.0185518
IL27RA	1526	1818	1652	2059	2077	1780	3.61356e-11	5.15487e-10	0.446509
SQOR	796	856	957	681	745	646	0.16271	0.250239	-0.127441
COL7A1	49	67	45	51	60	35	0.854697	0.901252	0.0568183
OGFR	5741	5787	5830	3971	3853	3427	1.82099e-12	3.14592e-11	-0.427591
CDC5L	3801	4429	4537	4838	4674	4753	2.31156e-10	2.83291e-09	0.368104
RAC2	604	614	540	353	303	297	9.90604e-09	9.31326e-08	-0.687374
RAC3	2272	2007	2281	2197	2121	1878	0.178506	0.270317	0.112697
NEMP2	3919	5105	5217	3666	3622	3305	0.000727331	0.00241448	-0.217414
SBDS	3616	3997	4272	4548	4433	4045	6.76151e-11	9.27578e-10	0.336028
VCL	5624	6275	6610	5009	4767	4353	8.79062e-05	0.000364819	-0.186366
VCP	14560	16137	15512	20945	19650	18613	5.51034e-36	5.94975e-34	0.559375
CPLX1	283	259	319	330	300	290	0.0262821	0.0541509	0.295654
AP2A1	2534	2658	2638	2243	2214	1899	0.111942	0.183182	-0.101883
AP2A2	2135	2130	2158	1909	1695	1588	0.122241	0.197404	-0.109833
PBX4	103	111	94	100	77	82	0.81188	0.870021	-0.0522915
PBX2	3200	3505	3588	2705	2540	2526	0.000363551	0.00130472	-0.201468
PBX3	2838	3566	3416	2589	2457	2231	9.48109e-05	0.000389986	-0.226876
PBX1	79	95	96	53	47	55	0.0178967	0.0389447	-0.592067
BCL6	537	606	646	441	379	347	5.35547e-05	0.00023429	-0.414729
NSUN3	819	1154	1005	994	866	918	0.246384	0.350521	0.109497
NSUN2	8263	9873	9480	11355	9987	9160	3.81962e-12	6.30312e-11	0.345176
NSUN5	1201	1134	1232	1295	1315	1191	0.000470982	0.0016464	0.290956
NAPB	1395	2054	1947	1442	1287	1205	0.00586941	0.0150275	-0.245668
NSUN6	1084	1288	1279	873	824	721	2.21814e-07	1.64197e-06	-0.391377
TUBG1	3164	2959	3356	2955	2631	2481	0.623294	0.718127	-0.0358716
SAGSIN1	521	604	649	399	340	395	9.36321e-05	0.00038577	-0.437345
BOD1L1	3395	3639	3806	3895	4108	3626	2.82675e-07	2.04417e-06	0.304757
PTCH2	98	94	91	69	51	59	0.0581423	0.105955	-0.463952
MSTRG.3048	76	78	125	47	46	33	0.000973484	0.0031152	-0.942749
PTCH1	940	1085	1034	1061	946	821	0.278629	0.387587	0.0864791
TIMM44	1152	1080	1151	1020	1105	1023	0.295903	0.406559	0.0969113
TUFM	13955	14791	14630	12909	12478	11652	0.583113	0.684809	-0.0269241
SLC35C1	1420	1465	1538	1548	1625	1637	5.69235e-05	0.000247129	0.326819
KMT5B	1540	2091	2008	1838	1780	1554	0.267596	0.374988	0.0829409
RAD9B	112	128	94	120	118	87	0.469634	0.582508	0.155019
RAD9A	563	521	488	578	591	529	0.00759226	0.0187033	0.3071
KMT5A	2463	2745	2822	2402	2260	1854	0.116344	0.189297	-0.101986
ERGIC2	2909	4031	4053	4321	3920	3611	1.42496e-05	7.19953e-05	0.317833
ERGIC3	5176	5384	5431	4871	4430	4149	0.356314	0.46948	-0.0506056
ERGIC1	4307	4653	4866	3793	3691	3551	0.0234206	0.0490212	-0.121325
CLU	2977	3149	3206	4172	3757	3746	4.17996e-20	1.66733e-18	0.524816
B3GAT3	869	827	972	647	616	637	0.00358982	0.00980002	-0.286806
B3GAT2	67	208	509	122	234	115	0.531375	0.638292	-0.486861
B3GAT1	1292	1414	1394	1026	981	900	3.58103e-05	0.000163516	-0.294439
UXT	506	495	603	506	552	504	0.134047	0.213523	0.166489
CALM2	14454	15199	17103	16267	15614	14164	0.000480409	0.00167561	0.180144
CALM3	7852	7411	7615	7045	6552	5900	0.598093	0.697627	-0.0361852
SPG21	4751	5173	4904	4165	4015	3815	0.0624679	0.112545	-0.104182
CALM1	11056	13350	14051	13226	12163	11503	0.00332439	0.00917136	0.146454
GSDMB	121	141	151	109	108	75	0.13401	0.213492	-0.300191
GSDMD	2113	1985	2050	1227	1256	1086	1.98087e-12	3.40802e-11	-0.588099
PRADC1	363	376	379	305	300	310	0.485969	0.597532	-0.0852493
FAM72D	275	299	316	227	172	207	0.0157415	0.0349702	-0.350647
DLGAP4	2475	2847	2609	2243	2140	1950	0.0432072	0.082508	-0.12285
DLGAP5	2872	3612	3591	3688	3767	3165	6.22972e-06	3.39544e-05	0.282039
MBNL1	6663	9127	9046	8535	7802	7031	0.0730514	0.128363	0.120451
MBNL2	1566	2120	2022	1581	1722	1610	0.965088	0.975446	-0.00363549
MBNL3	1206	1727	1778	1902	1706	1558	0.00011849	0.000477045	0.342974
SRSF10	8300	10723	10773	11612	10838	9989	3.11564e-09	3.20916e-08	0.330301
NPEPL1	934	1045	978	905	807	777	0.554022	0.658111	-0.0474722
CDX2	391	387	496	479	443	460	0.00653659	0.0164763	0.322911
OIP5	532	580	538	526	638	537	0.0269795	0.055342	0.247906
CLCN3	5669	7300	7220	5864	5426	4848	0.0427586	0.0819137	-0.117123
CLCN2	839	878	868	871	766	719	0.442618	0.555936	0.0649898
HRH1	1247	1462	1491	1001	931	852	3.86768e-08	3.28648e-07	-0.389404
CLCN7	3307	3230	3666	3765	3498	3444	4.48638e-05	0.000200114	0.270754
CLCN6	1292	1341	1367	1311	1207	1094	0.472435	0.585112	0.0519617
CLCN5	935	1191	1144	1126	1126	980	0.0143775	0.0323532	0.189072
POC1B-GALNT4	137	31	525	477	6	244	0.859283	0.904383	0.272418
FAM169A	1620	2356	2297	1979	1803	1636	0.986769	0.991372	-0.00141585
BRD8	2930	3094	3005	3323	3048	2710	0.000806081	0.00264713	0.206054
BRD9	1882	1992	2162	1801	1677	1634	0.570803	0.673673	-0.036595
PCDHGA1	94	78	80	93	110	113	0.0232599	0.0487226	0.528095
GMFB	5514	7600	7862	8497	7889	7096	2.31277e-07	1.70799e-06	0.372628
BRD4	3718	4039	3974	4324	4119	3562	2.53062e-05	0.000119698	0.232626
BRD7	5962	6881	6354	6132	5837	5359	0.283447	0.392718	0.0543092
BRD2	10023	10330	10506	12791	12418	10905	8.1552e-16	2.14588e-14	0.425437
BRD3	3159	3377	3602	3260	2921	2752	0.740158	0.813879	0.0185689
DNAJA2	5830	6962	7008	6211	5915	5592	0.333798	0.446335	0.0456424
DNAJA3	3800	4148	4063	3893	3387	3041	0.727151	0.803846	-0.0208932
PTPN18	1417	1534	1514	1332	1122	1022	0.0318534	0.0638443	-0.163477
SPAG4	55	69	66	42	33	19	0.0116616	0.0270284	-0.822106
DNAJA4	1630	1761	1842	2133	2002	1745	6.12427e-09	5.93245e-08	0.368551
GLG1	9587	10424	10476	10901	10599	9984	6.3072e-08	5.13974e-07	0.249228
PTPN12	4223	5673	5553	3846	3489	3315	5.18636e-07	3.58101e-06	-0.327988
PTPN11	11173	13963	13612	15740	14772	13570	1.30908e-16	3.68455e-15	0.39193
PTPN14	2268	2611	2733	2458	2335	2242	0.11014	0.180848	0.091785
UTRN	2376	2889	2923	2480	2374	2142	0.707944	0.788444	-0.0216744
LYAR	2207	2614	2575	2778	2658	2629	1.54067e-08	1.40854e-07	0.33143
SHLD1	122	134	130	136	131	89	0.690797	0.77536	0.0785404
C16orf74	353	363	359	309	343	313	0.704113	0.785659	0.0472844
MRPL24	1490	1618	1732	1246	1214	1072	0.000228447	0.000865748	-0.252213
MRPL27	787	930	778	989	863	845	0.000545211	0.00187604	0.313244
MRPL20	2251	2314	2262	2305	2203	2068	0.0274383	0.0561636	0.145629
SEH1L	4855	5898	5857	7146	6131	5710	9.01006e-13	1.64506e-11	0.395763
MRPL22	1393	1570	1427	1452	1297	1121	0.836664	0.887769	0.0158925
FAAH2	56	76	55	19	25	34	0.0028772	0.00811094	-1.04322
GAB2	760	781	749	652	645	619	0.547105	0.652246	-0.0562477
MRPL28	2567	2426	2499	2104	2257	1988	0.615798	0.711861	-0.0404021
GAB1	648	835	825	532	479	480	9.06654e-06	4.76936e-05	-0.422611
HABP4	1703	1957	1932	1467	1275	1222	6.80578e-06	3.68059e-05	-0.294321
ZSCAN9	956	1015	1061	840	809	722	0.0515693	0.0958602	-0.153576
ZNF852	440	581	695	405	338	320	0.000179718	0.000698467	-0.482013
ZNF850	1978	2312	2400	2703	2393	2211	3.78656e-08	3.2263e-07	0.3302
NDRG1	4395	4781	4618	1393	1518	1319	4.09896e-111	2.33361e-108	-1.50282
NDRG3	1831	2104	1956	1300	1131	1149	1.88277e-13	3.80963e-12	-0.516012
NDRG4	581	683	699	351	283	339	1.15564e-12	2.06483e-11	-0.80532
ZSCAN2	373	365	405	270	251	233	0.00137095	0.0042356	-0.400407
SRSF5	6375	7618	7884	7549	7079	6416	0.00223343	0.00647689	0.148803
SRSF4	4088	4226	4479	4606	4486	3975	3.24371e-05	0.000149586	0.230747
SRSF7	7732	8668	9263	8322	7965	7530	0.0393771	0.076311	0.0972102
SRSF6	10920	12735	13544	15575	14435	13710	6.18449e-21	2.69898e-19	0.438627
SRSF1	15085	19355	19036	19276	18016	16673	1.93871e-05	9.4853e-05	0.220381
CHD1L	4526	5152	4889	4590	4510	4204	0.160439	0.247293	0.0725891
SRSF3	16796	18748	19955	22200	21175	19265	1.05768e-18	3.61953e-17	0.377999
TRAPPC6A	49	55	63	27	26	35	0.0308963	0.0622048	-0.711007
SRSF9	5316	6021	5641	5656	4837	4210	0.866962	0.909201	-0.0108061
TRAPPC6B	1328	1725	1759	1503	1355	1272	0.858704	0.904184	-0.0133058
DNAJB12	1813	1970	1762	2359	2062	1938	6.28574e-08	5.12892e-07	0.395263
DNAJB11	2824	3328	3350	3403	3155	3013	3.78712e-05	0.000171923	0.215289
HOXA4	135	165	181	217	212	125	0.0364608	0.0714555	0.400767
DNAJB14	3406	5698	5444	4941	4740	4143	0.404392	0.518425	0.142142
RNF138	2394	3729	3511	4137	3689	3479	7.52725e-07	5.0175e-06	0.443397
MSTRG.12876	42	62	73	37	31	38	0.0997142	0.16619	-0.522733
CISD2	2272	3172	3116	3605	3392	3046	2.31159e-09	2.43095e-08	0.439792
CISD3	904	970	1071	793	837	753	0.233985	0.336432	-0.100669
CISD1	1071	1343	1348	1374	1210	1182	0.00493651	0.0129405	0.207559
CLNS1A	4405	5180	4922	4060	3834	3491	0.00323407	0.00895177	-0.146712
GID8	3718	4111	3929	3539	3378	3107	0.591263	0.692174	-0.0288843
CHML	2803	4089	4172	3629	3284	2904	0.660466	0.750666	0.0377174
ZNF581	856	847	888	812	761	792	0.438129	0.551459	0.070442
ZNF580	490	511	443	475	456	433	0.302237	0.412962	0.116709
ZNF583	481	519	568	476	350	399	0.187644	0.281533	-0.15407
TIPARP	3129	3772	3931	3080	2967	2808	0.142757	0.2246	-0.0835659
ZNF584	1026	1177	1167	836	867	830	0.0100489	0.0237612	-0.205606
ZNF587	2159	2752	2848	2394	2291	1986	0.864206	0.907445	-0.0116163
ZNF586	152	144	161	75	83	68	6.36189e-05	0.000273413	-0.816187
ZNF589	1314	1458	1604	820	878	830	1.26536e-12	2.24803e-11	-0.584075
MSTRG.13297	623	730	731	714	698	642	0.0313081	0.0629428	0.183764
TMEM115	1894	1818	1903	2262	2163	2031	3.7741e-08	3.21787e-07	0.399797
LPAR6	47	44	47	28	43	25	0.348242	0.461119	-0.325587
LSM12	2399	2763	3197	2728	2468	2643	0.124944	0.201069	0.117121
PSD	58	50	58	57	40	41	0.804001	0.86372	-0.0737403
CAMKK2	2157	2353	2269	2219	2010	1921	0.325218	0.437901	0.0602726
CAMKK1	310	358	329	318	317	293	0.406101	0.520075	0.100006
MYDGF	2474	2472	2453	2882	2506	2494	3.81809e-05	0.000173078	0.289047
UBR7	5830	6457	6644	5977	5734	5283	0.30084	0.411668	0.0472206
CAVIN3	109	142	144	177	123	128	0.0942163	0.158653	0.318479
MTRF1L	2258	2843	2950	2573	2366	2439	0.222609	0.322519	0.0840538
MYO1E	1733	1945	2041	1390	1376	1275	4.36542e-06	2.47295e-05	-0.296389
MYO1D	333	314	311	443	437	410	2.02534e-07	1.50817e-06	0.62789
MYO1C	8139	8492	8571	7916	7447	6662	0.934975	0.956042	0.0042428
MYO1B	5811	7406	6836	6233	6211	5808	0.201593	0.297754	0.0720599
AMOTL2	1247	1395	1388	1726	1626	1479	5.2448e-13	9.87837e-12	0.463544
CHMP3	2736	2928	3020	3517	3183	2966	1.19674e-10	1.56627e-09	0.355086
RPL36AL	2978	3308	3354	3380	3058	3024	0.00109036	0.00345567	0.176348
CHMP7	3016	3199	3246	2788	2626	2399	0.178808	0.270676	-0.0757272
CHMP6	522	464	448	481	460	491	0.122824	0.198141	0.195907
BCR	3096	3243	3155	3168	3206	3007	0.00375697	0.0102162	0.184463
DENND6A	1242	1558	1645	1580	1448	1385	0.00699585	0.0174617	0.197059
PGBD4	432	535	502	391	315	325	0.00641902	0.0162374	-0.307049
PGBD2	396	448	512	361	313	273	0.00780212	0.0191198	-0.31601
CTPS2	1291	1581	1486	1281	1151	1082	0.127307	0.204347	-0.106844
CTPS1	4879	5628	5447	5833	5541	5071	1.05566e-07	8.28458e-07	0.246563
LGALSL	1109	1624	1583	1220	1028	991	0.0319643	0.064036	-0.204472
SGO2	3024	4143	4257	3905	3882	3516	0.0078393	0.0191922	0.196119
HOXA13	442	559	576	382	402	374	0.0311135	0.0625918	-0.236077
HOXA11	377	424	463	452	486	445	0.00202471	0.00595152	0.336715
HOXA10	1059	1228	1174	1223	1090	1093	0.0134006	0.0304173	0.180545
GTF2I	5772	6612	6272	6995	6705	5806	1.79954e-07	1.35128e-06	0.265024
MMGT1	2417	3302	3221	3718	3212	2950	1.70269e-06	1.04643e-05	0.350808
ATAT1	269	272	303	181	159	147	4.9128e-05	0.000217047	-0.593618
NUBP2	1327	1209	1292	1123	1110	967	0.483118	0.594873	-0.0629203
SRC	3506	3616	3614	3034	2874	2677	0.0392268	0.0760433	-0.122947
NEMF	3302	3945	3981	3533	3250	2979	0.966611	0.976731	0.00219968
ZNF326	2135	2834	2872	3020	2752	2492	5.09716e-05	0.000224243	0.283091
SRF	2716	2844	2888	2681	2418	2254	0.987187	0.991613	-0.000960359
ZNF320	2456	3176	3121	2511	2195	2192	0.0403682	0.0780747	-0.136063
ZNF322	1471	1968	1964	1344	1359	1241	0.00178391	0.00534186	-0.243881
TTYH3	4008	4005	3891	3916	3872	3426	0.0974367	0.16322	0.111147
ZNF329	833	893	943	873	843	681	0.608399	0.706031	0.0441683
SRM	2464	2691	2681	2910	2955	2627	4.15576e-08	3.51221e-07	0.31837
SRR	469	433	524	383	300	278	0.00362225	0.0098821	-0.374504
LGALS8	3374	3883	3768	3954	4084	3513	1.27047e-06	8.03265e-06	0.270535
SF3B3	16372	18003	17841	18728	17860	16743	3.94611e-08	3.34858e-07	0.232703
LGALS3	688	826	811	490	454	425	7.65014e-10	8.71072e-09	-0.559725
UBR4	13199	14207	14195	17862	17248	15649	2.11999e-27	1.41239e-25	0.487904
CFAP36	2232	2485	2754	1887	1826	1721	6.69692e-05	0.000286374	-0.253898
MSTRG.17991	98	90	114	92	86	56	0.460276	0.573056	-0.175398
NMU	537	493	436	426	418	316	0.276793	0.385504	-0.149186
AKIRIN1	4182	5305	5411	4631	4215	3944	0.820947	0.87697	-0.013241
EIF2AK1	6731	7726	7298	7403	6944	6404	0.00437415	0.0116616	0.133857
EIF2AK3	1046	1426	1368	1150	1015	996	0.384623	0.497954	-0.0723175
EIF2AK2	14051	19255	18565	13110	12268	10907	1.47489e-06	9.1997e-06	-0.307333
TDG	2075	2943	2839	3421	3280	2875	8.45384e-11	1.13732e-09	0.49476
EIF2AK4	5899	6950	7012	6204	5942	5622	0.333453	0.44616	0.0449859
CKS2	4401	5677	5443	5684	5271	5067	6.87396e-06	3.71425e-05	0.253508
MSTRG.12765	282	384	317	233	236	216	0.0219541	0.0464798	-0.314001
SMS	6760	8234	7948	7004	6344	6385	0.831994	0.884482	-0.0109455
NMB	671	506	558	592	583	493	0.332427	0.44531	0.130939
MYO19	4044	4594	4773	4643	4193	3846	0.0162447	0.0359035	0.121637
FAM136A	3379	4278	3949	4503	3899	3747	6.34683e-06	3.45326e-05	0.270183
TRNT1	2464	3472	3514	2944	2930	2536	0.592565	0.693245	0.0426245
ASAP1	8032	9921	9702	9176	8546	7799	0.0623779	0.112399	0.0891431
ASAP2	2562	2994	3166	2556	2432	2171	0.163722	0.251456	-0.0806041
ASAP3	936	1014	939	729	621	630	0.000110724	0.000448665	-0.345155
OCRL	3646	4259	4159	3385	3200	3066	0.0212338	0.0451303	-0.117338
ENTPD7	7936	10695	10566	10119	9836	8663	0.00444125	0.0118078	0.179916
MSTRG.2607	134	209	218	169	153	139	0.688783	0.773792	-0.0715222
ATG101	1609	1596	1660	1698	1688	1566	0.00185078	0.00552192	0.22591
PLAUR	5418	5745	5656	3873	3819	3699	6.39636e-10	7.34994e-09	-0.359624
LRRC27	254	276	324	194	184	193	0.00979936	0.0232324	-0.373452
LRRC26	119	99	78	123	93	88	0.357292	0.470269	0.222091
SLCO1B3	232	278	331	401	376	339	1.33108e-06	8.38199e-06	0.614618
TPPP	489	487	478	295	275	249	1.07929e-07	8.44909e-07	-0.630498
KIAA1522	2050	2107	2005	1712	1577	1391	0.00659816	0.0166148	-0.200542
MPDU1	1998	1932	2036	2654	2418	2233	3.71477e-12	6.16258e-11	0.489133
LRRC20	677	805	808	438	436	428	1.5131e-10	1.94575e-09	-0.60757
LOX	97	194	183	223	172	209	0.00535573	0.013874	0.570959
LPGAT1	6973	9505	9266	8548	8000	7097	0.188807	0.28294	0.0853586
CCPG1	3165	4015	3969	2843	2641	2376	6.01695e-07	4.10694e-06	-0.298669
TIMM17B	842	736	798	612	565	592	0.0384628	0.0747357	-0.227889
GCNT4	118	141	161	132	127	105	0.991585	0.994467	-0.00195712
TIMM17A	3285	3786	3690	4402	4183	3930	1.25901e-17	3.92265e-16	0.421554
GCNT1	809	941	1051	1097	984	932	0.000137935	0.000546895	0.310267
GCNT2	84	128	121	88	60	69	0.0809187	0.139852	-0.409112
AACS	1111	1276	1182	1144	1119	942	0.552539	0.656814	0.0453951
MSTRG.6336	422	570	507	267	270	253	2.56159e-09	2.66921e-08	-0.715598
ENSG00000269242	705	651	700	786	690	598	0.0448948	0.0851982	0.20609
LPCAT4	1443	1540	1444	1020	888	854	9.33798e-10	1.05084e-08	-0.481991
LPCAT2	1482	1919	1966	1735	1476	1386	0.817289	0.873947	-0.0177294
LPCAT3	1481	1500	1621	1408	1290	1270	0.862691	0.906401	-0.0125035
LPCAT1	13045	14222	14013	14848	13929	13037	6.60857e-07	4.45972e-06	0.21976
MID1IP1	1484	1471	1485	1500	1455	1315	0.0586091	0.106527	0.142074
INAVA	264	275	259	182	167	191	0.0179296	0.0390074	-0.359811
PIGA	1056	1323	1439	1371	1267	1205	0.00569437	0.0146512	0.217433
PIGB	658	740	717	665	715	631	0.147764	0.231286	0.131345
PIGC	889	961	1063	885	791	786	0.632701	0.726892	-0.0390243
PIGF	875	1008	1109	707	737	708	0.0025448	0.00727874	-0.266904
PIGG	2270	2407	2453	2375	2289	2221	0.0126997	0.0290581	0.152363
PIGH	859	994	1090	729	689	626	0.000127715	0.000511226	-0.321066
PIGK	2244	3238	3153	2740	2479	2450	0.612184	0.709352	0.0410834
PIGL	701	784	842	605	556	474	0.000787576	0.00259248	-0.307926
PIGM	1968	2466	2514	1969	1860	1697	0.0542183	0.0999094	-0.123902
PIGN	2085	2531	2706	2254	2099	1820	0.533649	0.640409	-0.0417835
PIGO	1709	1555	1725	1719	1555	1491	0.114959	0.187311	0.130239
PIGP	461	587	533	469	375	330	0.0475208	0.0894363	-0.229404
PIGQ	1641	1579	1754	1201	1256	1147	0.00117172	0.00368369	-0.263634
PIGS	2239	2316	2342	1869	1887	1768	0.0772752	0.134464	-0.118359
PIGT	5013	5406	5487	4117	4286	3890	0.00283586	0.00800881	-0.168295
PIGU	1096	1164	1195	871	837	809	0.000986437	0.00315504	-0.25424
PIGV	565	578	553	355	330	347	4.84137e-06	2.71554e-05	-0.51527
PIGW	1211	1427	1394	2159	2100	1964	1.41915e-40	1.72572e-38	0.831017
PIGX	912	1154	1126	863	852	824	0.133856	0.213302	-0.121826
PIGY	2786	3298	3366	3224	2952	2720	0.0305458	0.0616081	0.116772
PIGZ	44	54	64	40	40	37	0.390777	0.50443	-0.26048
RMND1	1536	1803	1965	1568	1384	1417	0.312244	0.423987	-0.0729711
TAX1BP1	5427	6032	6555	6462	6294	5771	1.23905e-06	7.86178e-06	0.244976
SNAPC3	1269	1629	1683	1531	1458	1361	0.0689552	0.122342	0.133587
OSGEP	1354	1569	1528	1149	1004	948	5.81613e-06	3.20771e-05	-0.319468
ANKLE2	5805	6223	6558	7205	6661	6424	1.49221e-11	2.25724e-10	0.329055
RHPN1	2393	2206	2445	1736	1717	1497	8.49428e-05	0.000354518	-0.31245
ELAC2	5393	5752	5654	6869	6328	5795	3.97068e-13	7.67481e-12	0.376224
SERPINB8	1881	2048	2174	2648	2383	2145	1.22551e-12	2.18032e-11	0.434261
SRRM1	5437	6149	6072	6933	6523	5984	2.54801e-14	5.73989e-13	0.340979
BBIP1	380	515	563	438	400	301	0.246216	0.350505	-0.151792
SRRM3	374	395	399	362	354	312	0.884325	0.921095	0.0164887
SRRM2	35397	36723	38531	38970	38285	35144	3.10263e-06	1.81252e-05	0.223806
SRRM5	63	35	53	51	53	41	0.697547	0.780355	0.126494
PDK1	2733	3674	3784	1919	1763	1640	1.2888e-22	6.35519e-21	-0.727933
RGL1	717	905	825	683	593	584	0.0332613	0.0661477	-0.191186
PDK3	2412	2888	2930	2566	2589	2191	0.504213	0.614745	0.0405312
PDK2	634	552	624	528	535	505	0.937341	0.957602	-0.00887747
EBP	2040	2202	2048	1808	1823	1752	0.757571	0.827974	-0.0220271
PDK4	126	177	137	129	132	119	0.98019	0.986596	-0.00463411
MSTRG.18369	83	87	82	131	110	88	0.00758788	0.0186973	0.578602
LNPEP	5507	7772	7553	5956	5835	5270	0.281539	0.390679	-0.0768549
SEC61A1	16501	16906	17691	19356	18842	17438	1.5316e-10	1.96607e-09	0.323386
SEC61A2	1927	2317	2298	1791	1507	1395	5.07766e-05	0.000223463	-0.277315
TM2D1	912	1290	1268	1092	890	903	0.548464	0.65343	-0.0573713
PECR	385	406	516	211	193	184	3.32217e-12	5.54063e-11	-0.947467
RGL2	1765	1743	1764	1476	1313	1309	0.0310467	0.0624675	-0.164861
PPP2R3B	46	58	115	49	73	73	0.845415	0.89478	0.0643657
ZFAND6	3388	4009	4060	2947	2816	2500	5.00049e-07	3.47179e-06	-0.267562
PUF60	7496	8012	7812	9136	8774	8404	4.02705e-13	7.74789e-12	0.375933
MSTRG.16649	557	651	740	506	432	351	0.000477308	0.00166712	-0.395042
ZFAND1	4431	6052	5888	4727	4533	4199	0.27437	0.38264	-0.0725171
MYO5B	707	949	953	1022	981	912	1.93981e-05	9.48695e-05	0.369006
ENSG00000268173	93	395	60	75	0	50	0.2662	0.373431	-1.91302
MSTRG.19553	150	192	165	103	109	80	0.00176917	0.00530751	-0.593981
SLC39A13	1948	1955	1894	1570	1433	1353	0.00409559	0.0109986	-0.214848
SLC39A10	2092	2698	2540	2432	2270	2074	0.143151	0.225133	0.0924029
SLC39A11	514	590	507	549	482	482	0.289989	0.400189	0.110657
NUP133	3834	4383	4438	4464	4444	3858	2.4975e-05	0.000118579	0.215712
SLC39A14	9261	11326	11348	12668	11523	10925	3.59863e-13	6.98804e-12	0.342585
CEP120	2267	2763	2813	2240	2113	1967	0.0745087	0.130466	-0.105514
EIF1AX	9653	12933	13109	14858	13853	12774	1.01994e-11	1.57907e-10	0.426197
RSBN1	1511	2081	2089	1587	1438	1350	0.0370571	0.0724427	-0.167568
EIF1AD	1854	2032	1938	1723	1713	1600	0.912571	0.940076	-0.00722645
ARHGAP22	4770	5122	5118	2601	2448	2227	2.85619e-55	4.96858e-53	-0.844391
ARHGAP27	868	801	936	765	684	662	0.274724	0.383048	-0.104918
MYO5A	5841	7082	7190	4501	7377	6515	0.713038	0.792722	0.0911516
SAP18	4114	4640	4880	4897	4509	3729	0.0171733	0.037703	0.145875
EVI5	1928	2669	2520	2570	2158	1965	0.144513	0.226933	0.116767
ARHGAP29	2198	2464	2542	2090	1885	1829	0.0630243	0.1134	-0.108503
LIN37	266	332	216	262	222	251	0.744012	0.817219	0.0548974
MSTRG.11268	3553	4128	4234	3152	3031	2783	5.89008e-05	0.000254566	-0.205657
MTX2	1663	2086	1982	1454	1294	1263	5.24304e-06	2.92512e-05	-0.309323
DDIT3	750	917	908	779	743	697	0.9134	0.940508	-0.00889813
DDIT4	430	408	403	150	135	116	2.12357e-22	1.02299e-20	-1.43569
MTX1	839	734	816	803	710	625	0.759783	0.829812	0.0322689
FAM76B	822	1323	1344	1116	1108	926	0.560614	0.664129	0.0666644
NKRF	1795	2338	2260	2237	2168	2010	0.00125138	0.00389985	0.212929
PCGF2	1253	1395	1394	1077	919	917	0.000249044	0.000935597	-0.270749
AFTPH	3215	3842	4059	2959	2884	2743	0.0048253	0.0126996	-0.164974
MYSM1	6075	8126	8371	6671	6458	5940	0.621162	0.716264	-0.0327497
ATG2B	3930	4845	5148	3721	3599	3283	0.00190742	0.00566123	-0.185441
PALS2	2775	3857	3716	3716	3577	3073	0.0038229	0.0103618	0.210704
PALS1	3361	4650	4658	4222	3719	3523	0.375581	0.488692	0.0650349
BMP4	215	243	200	74	86	92	1.30409e-09	1.43153e-08	-1.17809
BMP1	1364	1374	1341	1021	911	930	0.000174379	0.000679558	-0.311778
NDUFAF4	1197	1413	1376	1555	1404	1390	9.7025e-07	6.31949e-06	0.330274
DR1	6541	9598	9316	8471	7751	7010	0.309409	0.420593	0.0789092
MTURN	713	863	896	576	592	550	0.000452354	0.00158837	-0.317209
GOLGA8Q	77	99	71	54	40	34	0.0075273	0.0185699	-0.753029
SWT1	306	426	424	234	286	219	0.00220924	0.00642162	-0.434606
TERF2	1695	1932	1847	1908	1741	1680	0.00828843	0.02015	0.163923
GOLGA8O	31	50	53	57	26	37	0.894353	0.927462	0.0473103
TERF1	3494	4388	4477	3801	3445	3331	0.768482	0.83596	-0.0173335
GOLGA8H	586	777	763	575	505	437	0.00547972	0.0141629	-0.282464
GOLGA8K	67	88	68	83	95	32	0.754882	0.825683	0.100041
GOLGA8J	45	91	107	80	64	56	0.823212	0.878581	-0.0644214
MSTRG.14838	1346	1448	1408	1955	1621	1692	1.43845e-12	2.53398e-11	0.526726
FOXM1	6032	6821	6357	8717	7932	7143	2.95227e-22	1.41675e-20	0.508133
DNAJC19	1046	1310	1174	935	1006	842	0.100378	0.167074	-0.137896
GOLGA8A	7776	9788	9502	8062	6845	6299	0.0119252	0.0275477	-0.148917
GDPD1	681	846	904	429	455	370	2.23565e-13	4.47308e-12	-0.748198
MSTRG.8591	81	113	102	100	107	70	0.634019	0.727872	0.106986
RASSF8	1099	1511	1526	740	711	709	3.61382e-15	8.82321e-14	-0.724822
RHEBL1	320	373	325	296	276	263	0.502727	0.61349	-0.0837143
RASSF1	573	601	585	731	604	537	0.00511393	0.0133109	0.285406
PTOV1	1393	1497	1425	1210	1161	1108	0.134483	0.214063	-0.10922
PTPMT1	1918	2153	2065	1762	1861	1594	0.64021	0.732764	-0.0314426
RASSF4	713	779	748	596	428	463	0.000299569	0.00109775	-0.393055
C6orf62	10647	13501	12823	11342	10807	9521	0.724316	0.801418	-0.0181981
FTCDNL1	80	103	76	53	47	66	0.108787	0.179025	-0.430729
NHERF1	2177	2500	2536	2310	2198	2035	0.256092	0.361711	0.0632344
NHP2	2828	2954	2964	2700	2738	2512	0.30282	0.413657	0.0639809
MSTRG.15344	68	68	60	61	58	58	0.842461	0.892709	0.0522528
DNAJC5	5855	6510	6675	5455	5357	4944	0.140672	0.22196	-0.0694164
RSAD2	3023	3564	3760	602	605	554	3.34123e-248	8.36978e-245	-2.34834
RSAD1	3110	3436	3438	2373	2077	2068	9.40268e-13	1.70927e-11	-0.413139
CHD1	6600	8909	9146	8681	8489	7295	0.00396176	0.0106804	0.197868
ATP8B3	290	408	340	175	149	161	2.31025e-09	2.43095e-08	-0.889385
CHD3	6078	6696	6502	6125	6025	5429	0.165427	0.253576	0.0686712
CHD2	4491	4674	5082	4307	3944	3937	0.696314	0.779595	-0.0224452
CHD4	14490	16304	16134	18213	17722	15944	4.34001e-17	1.27903e-15	0.347128
CHD7	3605	4050	4168	3728	3599	3213	0.462355	0.574959	0.0370412
CHD6	3536	4309	4257	3342	3028	2777	0.000236659	0.000894165	-0.199863
CHD9	4742	6488	6647	5825	5716	5026	0.158123	0.244565	0.100458
CHD8	4491	4840	5109	4792	4651	4100	0.0341798	0.0676727	0.108929
TRABD	2123	2147	2233	2117	1857	1825	0.616892	0.712783	0.033926
GID4	956	1137	1073	773	755	663	3.59682e-05	0.000164177	-0.327932
CAP1	15025	17299	17484	14989	13982	12760	0.193643	0.288632	-0.0522841
ABI2	8093	10289	9760	7442	6996	6255	5.86563e-06	3.22932e-05	-0.238379
NPC2	1953	2057	1901	1931	1608	1679	0.810043	0.868573	0.0187904
NPC1	3140	3776	3638	2950	2854	2638	0.0282192	0.0575269	-0.117122
TRMT44	754	818	838	653	692	623	0.316378	0.428485	-0.0883567
TTC5	948	1101	1150	913	888	800	0.216606	0.315798	-0.094024
TTC4	1753	1878	2079	2154	2032	2145	9.99788e-07	6.48154e-06	0.355697
TTC1	2429	2808	2867	2973	2723	2558	1.92417e-05	9.4252e-05	0.230096
IL4R	1444	1459	1496	1143	1216	1053	0.0358705	0.0704971	-0.166058
MSTRG.21010	586	664	676	532	579	487	0.499565	0.610602	-0.0651309
RAB3GAP1	3776	4301	4617	4673	4472	4162	1.43277e-07	1.09357e-06	0.273074
SLC20A1	3760	4473	4330	4635	4320	4015	3.2126e-07	2.30589e-06	0.249876
ATP10D	1058	1188	1303	1307	1309	1221	1.5412e-05	7.71216e-05	0.318524
C3orf52	1066	1310	1420	1192	1087	1025	0.934132	0.955791	0.00645183
TTC9	212	293	252	154	140	85	1.90105e-05	9.33021e-05	-0.800803
TTC8	1088	1404	1214	1176	1241	1098	0.114401	0.18662	0.13027
DAG1	4648	5402	5187	5450	5219	4844	1.31697e-06	8.3015e-06	0.229499
DYNC1LI2	5934	7873	7608	9993	9099	8142	7.58824e-20	2.91542e-18	0.553001
ELP6	989	1103	1163	956	963	803	0.47738	0.589721	-0.055665
EFHC1	880	1020	1128	591	604	595	1.84575e-09	1.96917e-08	-0.549482
CAPG	1875	1897	1979	1121	1168	1089	9.5792e-14	2.01986e-12	-0.565453
TPRKB	1051	1215	1130	1090	1002	862	0.987325	0.991613	-0.00123757
ETHE1	888	933	1022	578	602	542	4.69863e-09	4.67066e-08	-0.519767
PRDM16	881	916	1024	913	878	782	0.399356	0.513018	0.0688142
MPG	937	894	901	666	723	707	0.080195	0.138773	-0.180521
PRDM15	860	890	893	945	967	886	0.000615667	0.00208976	0.283991
PRDM10	834	1022	934	1283	1124	1044	6.97233e-11	9.5129e-10	0.508977
PLSCR1	5308	6391	6498	2588	2450	2289	4.02398e-99	1.73794e-96	-1.10653
HNF4G	560	275	789	310	766	237	0.8593	0.904383	-0.115738
MSTRG.2309	205	234	226	110	98	94	2.84747e-08	2.49403e-07	-0.936521
MPI	2003	2250	2209	1534	1386	1229	9.87494e-12	1.53314e-10	-0.439056
SPC25	1198	1269	1406	1396	1206	1111	0.0663674	0.118564	0.13922
POLRMT	3154	2985	3149	3450	3214	2872	0.00101735	0.00324149	0.233484
LMAN1	6301	8592	8530	7009	6892	6267	0.937761	0.957796	-0.0051807
SPC24	763	291	853	656	605	603	0.746096	0.818542	0.153727
ZNF165	195	201	237	498	419	383	4.43214e-22	2.06366e-20	1.23787
MCPH1	1433	1670	1792	1713	1563	1444	0.0227652	0.0478413	0.151703
KDM1A	8541	9446	9688	9048	8442	7923	0.064298	0.115377	0.0795597
GRPEL2	2394	3194	3102	2578	2591	2445	0.77369	0.839875	0.0200307
PLRG1	3528	4362	4176	3937	3771	3461	0.0757193	0.132253	0.0940258
CIAO2A	2266	2711	2747	2599	2472	2206	0.0381414	0.074238	0.118274
CIAO2B	1091	1219	1241	1096	1112	984	0.493543	0.604561	0.0496499
ILKAP	1364	1493	1389	1236	1159	1047	0.159486	0.246097	-0.103133
H2AC17	27	41	38	63	56	48	0.00505478	0.0131926	0.861826
MSTRG.9247	193	228	251	204	208	154	0.770578	0.837585	-0.0451675
NRDC	7468	8911	8876	8452	7777	7599	0.00890276	0.0214354	0.121863
H2AC13	58	31	33	70	71	60	0.00575724	0.0147947	0.899615
RBM14-RBM4	715	991	916	887	892	867	0.0150571	0.0336768	0.224431
H2AC19	317	329	386	324	367	353	0.082789	0.142651	0.224844
SRGAP2C	1222	1603	1570	1221	1215	1049	0.0982962	0.164374	-0.127598
QRSL1	1259	1629	1588	1586	1481	1334	0.0108883	0.0254512	0.181587
BTG2	950	996	996	820	644	628	0.00143424	0.0043986	-0.294991
FAHD1	1129	1336	1378	1437	1213	1105	0.0274809	0.0562232	0.168214
C4orf33	992	1339	1417	855	796	709	6.18844e-07	4.21251e-06	-0.458615
SRD5A3	277	324	360	240	227	177	0.00677501	0.0169952	-0.375455
ARPC4-TTLL3	301	355	447	236	160	136	6.84755e-07	4.59622e-06	-0.853437
SRD5A1	466	659	641	469	534	466	0.646522	0.738167	-0.0528259
ARMT1	2032	2809	2774	2360	2173	2029	0.945035	0.961859	-0.00516988
HELLS	6887	9034	9159	8999	8258	7349	0.003866	0.0104605	0.17931
AKAP17A	1043	1083	1239	964	880	795	0.0661381	0.118222	-0.149631
ZFP36L1	15280	18713	18080	12802	11217	9982	1.3568e-14	3.14121e-13	-0.413132
CPT1B	564	607	621	460	332	367	0.000183566	0.000711597	-0.42919
GGA1	1981	2141	2184	1772	1782	1519	0.0788271	0.136765	-0.112819
GGA3	2129	2291	2337	2184	2220	2051	0.0267089	0.0549308	0.1374
GGA2	3239	3427	3598	3437	3326	3136	0.00648621	0.0163757	0.150325
MSTRG.6435	242	325	310	286	313	238	0.310359	0.421701	0.138779
TMEM219	1134	1312	1219	882	760	811	4.82703e-06	2.70958e-05	-0.375424
ZNF510	1881	2297	2605	2102	1979	1792	0.995163	0.996675	-0.000449905
TSNAXIP1	37	50	54	48	40	33	0.95748	0.970587	-0.0167698
C15orf40	548	677	648	575	558	509	0.868577	0.910294	0.015334
FHOD1	2823	2842	2996	2633	2512	2275	0.702217	0.784311	-0.0239124
ADH5	5449	5745	6367	6018	5314	4896	0.129216	0.206748	0.0862163
PKD2	1386	1786	1750	1608	1390	1312	0.851586	0.899184	0.013696
PKD1	3046	2816	3098	2645	3014	2513	0.436985	0.550407	0.0660421
ING3	1313	1721	1629	1854	1636	1501	3.11966e-05	0.00014445	0.302999
GJC1	179	235	239	247	256	186	0.0651801	0.116709	0.281494
ZNF138	944	1207	1184	920	819	798	0.019453	0.0418282	-0.188058
APLN	266	282	289	193	159	190	0.00446555	0.0118601	-0.422727
SPRYD3	2271	2196	2357	2694	2495	2292	1.59993e-06	9.90078e-06	0.330236
PRKACA	2241	2399	2158	2118	2004	1788	0.954044	0.968269	-0.0041392
PSMB9	1067	1049	986	502	437	440	1.23269e-21	5.61432e-20	-0.972914
PRKACB	48	61	72	32	27	58	0.254731	0.360183	-0.399948
PSMB7	12279	12602	13298	12903	12197	11847	0.00307334	0.00858489	0.154263
ZNF131	2225	2861	2776	2253	2180	2055	0.278583	0.387587	-0.069029
ZNF132	260	302	368	185	238	215	0.0366992	0.0718215	-0.329976
ZNF133	1080	1301	1234	796	721	636	5.80861e-12	9.37537e-11	-0.545577
PSMB3	3692	3733	4028	4216	3980	3841	3.78808e-06	2.17641e-05	0.273108
ZNF136	854	1048	980	798	818	747	0.328061	0.440782	-0.0803891
HDHD5	2234	2285	2193	2071	2039	1872	0.636256	0.729638	0.0331103
PFKFB2	1036	1174	1229	1244	1113	1044	0.00922784	0.0220865	0.186749
LMBR1L	1034	1072	888	696	665	680	0.000952305	0.00305523	-0.353611
TMA7	1269	1190	1204	1251	1208	1065	0.108826	0.179043	0.139629
HDHD3	1057	1107	1186	1049	922	800	0.355998	0.469256	-0.0756917
HDHD2	772	1194	1062	776	674	639	0.00227588	0.00658629	-0.325307
R3HDM4	1722	1722	1801	1531	1601	1354	0.728349	0.804744	-0.0261183
TBC1D31	1841	2249	2332	1582	1558	1354	3.74522e-06	2.15376e-05	-0.309361
CDCA5	3955	4206	4162	4858	4529	4095	1.07243e-09	1.19291e-08	0.328978
CORO7	1065	1102	1113	1019	952	927	0.772746	0.839504	0.0225149
CIART	83	93	86	151	126	83	0.00409723	0.0110006	0.648969
KCNK6	1312	1456	1465	1381	1328	1118	0.43464	0.548114	0.0549479
MLH3	1671	1965	1972	1421	1302	1249	3.90745e-06	2.23985e-05	-0.293156
KCNK1	1415	1635	1669	1155	1180	1059	8.98878e-05	0.000371934	-0.270414
FMC1	219	196	217	285	255	202	0.00596106	0.015231	0.423668
DUSP23	255	234	205	207	226	193	0.777278	0.842893	0.0462415
ZNF517	250	280	273	242	264	182	0.868732	0.910381	-0.024261
TRIML2	133	128	134	32	24	18	1.05461e-15	2.75187e-14	-2.22423
SULT1A4	383	370	360	274	224	289	0.0415803	0.0801467	-0.297907
NACC2	4202	4462	4533	5165	5093	4369	2.32923e-10	2.84899e-09	0.348164
ACOT11	39	57	56	61	49	53	0.278622	0.387587	0.31036
NACC1	4902	4909	5331	4885	4834	4249	0.163369	0.250975	0.0831021
VPS13A	9274	11933	12654	8820	8620	7929	0.000926471	0.00298612	-0.206539
SH3KBP1	1349	1494	1601	1373	1294	1122	0.684562	0.770086	-0.0283333
VPS13C	5096	6348	6730	5404	5352	4740	0.711486	0.791067	-0.0221913
VPS13B	4678	5508	6071	4642	4804	4346	0.641923	0.734389	-0.0289022
BEX3	2127	2008	2249	1595	1617	1442	0.00092455	0.00298223	-0.25691
CRYZ	3649	4525	4669	4286	3653	3630	0.370163	0.483804	0.0554251
SCAF11	6558	8685	8455	9011	8187	7514	7.3465e-06	3.94068e-05	0.267497
NUP160	5275	6105	6341	6128	5762	5323	0.000509293	0.00176554	0.16233
SMIM12	1284	1466	1425	1510	1369	1405	0.000525793	0.00181584	0.241695
CRYM	41	51	45	33	40	34	0.642969	0.735249	-0.14956
TMEM165	3889	4801	5136	4125	4145	3526	0.726668	0.803524	-0.0223004
TMEM164	1003	1216	1224	1136	1123	1024	0.0599041	0.10855	0.137328
TMEM168	2637	3407	3251	2867	2748	2724	0.412186	0.526048	0.0527738
FOXN2	3645	5783	5417	4465	4305	3822	0.795992	0.857912	-0.0235774
FOXN3	1117	1380	1194	955	888	772	0.000350422	0.00126194	-0.295685
ENSG00000167807	135	173	145	127	64	35	0.0060561	0.0154329	-0.827208
MSTRG.7215	76	160	66	163	108	135	0.0229702	0.0482236	0.637252
MUL1	1395	1432	1553	1433	1390	1293	0.111228	0.182219	0.112168
NICN1	133	99	106	55	58	58	0.00178177	0.0053389	-0.789608
MSTRG.2331	6023	7928	8173	5116	4889	4230	9.3786e-11	1.25098e-09	-0.42849
MSTRG.2330	453	488	473	286	246	309	3.08723e-05	0.000143107	-0.543398
FAM241A	1334	1988	1970	1396	1317	1174	0.0127502	0.0291577	-0.233554
GRIN2C	41	32	41	61	76	38	0.014361	0.0323336	0.806699
GNA12	2204	2447	2309	2207	2094	2077	0.225657	0.326142	0.0772719
KLHDC8B	311	290	285	272	275	253	0.713333	0.792741	0.0505027
GNA11	2769	2975	2783	3546	3327	2747	8.63667e-08	6.8595e-07	0.37003
NOL9	2568	3096	3158	3675	3418	2983	7.91081e-12	1.25421e-10	0.395166
FAHD2A	806	892	861	705	633	594	0.0156384	0.0347782	-0.204649
PRKAR1A	8987	12514	12330	11102	10713	9662	0.116547	0.189591	0.106559
TAP1	4572	4939	4968	2965	3022	2682	3.27553e-22	1.54815e-20	-0.537959
TAP2	7540	8396	8354	7616	7465	6982	0.159466	0.246097	0.0648118
PRKAR1B	838	795	797	1093	1114	973	1.54016e-10	1.97447e-09	0.585346
MFGE8	1003	1064	1086	728	636	569	2.21664e-09	2.33699e-08	-0.507385
IL6ST	5961	8384	8686	7279	7214	6261	0.424968	0.538465	0.0613197
SBF1	3485	3434	3415	3879	3524	3350	0.000144982	0.000571398	0.254362
PEX3	1257	1684	1617	1293	1251	1176	0.273801	0.381889	-0.0840338
SBF2	2725	3131	3312	2173	2148	2106	8.54047e-07	5.62405e-06	-0.305104
DBN1	9603	9536	9783	7679	7625	6674	0.000962762	0.00308404	-0.198373
NOL7	2267	2674	2529	3099	2825	2659	4.63269e-13	8.82255e-12	0.403288
MAP4K3	1815	2314	2384	2018	1842	1856	0.766215	0.834146	0.0209244
ZBTB39	1164	1418	1368	1900	1653	1501	1.91554e-15	4.88637e-14	0.55764
OGDH	1543	1664	1773	1852	1895	1766	1.56864e-07	1.19146e-06	0.351378
ADD1	5232	5693	5718	5449	5291	4871	0.0237225	0.049562	0.109763
CDC73	4107	5749	5880	5645	5280	4657	0.00967241	0.0229924	0.195531
R3HDM1	2493	3062	3022	2906	2618	2455	0.0798712	0.138309	0.10041
LMBRD2	938	1451	1523	1075	934	911	0.0604306	0.109362	-0.20772
WEE1	3758	4347	4482	3860	3766	3578	0.464266	0.576936	0.0380117
MSTRG.16077	156	173	166	165	0	119	0.719438	0.79743	-0.606932
SRFBP1	3776	4791	4991	4889	4339	4092	0.00350931	0.00961462	0.181224
TRAF1	179	261	192	111	115	89	2.17665e-05	0.000105099	-0.799995
BCAT2	1888	1948	1945	1828	1786	1638	0.356312	0.46948	0.0617645
TMEM9B	2006	2409	2426	2215	2096	1896	0.273558	0.381634	0.0642076
MACROD1	568	515	533	480	409	422	0.3645	0.477698	-0.105699
ERBIN	8754	12239	12332	9764	9259	8534	0.373116	0.486293	-0.0628088
CHAC2	680	1067	950	1017	888	862	0.0185533	0.0401625	0.248324
GBA2	2466	2708	2643	2337	2127	2053	0.298496	0.409145	-0.0608129
AKAP5	664	939	952	523	586	521	7.81289e-05	0.000328488	-0.434453
AKAP7	229	315	273	282	246	218	0.601655	0.700256	0.0726927
DBNL	2744	2796	2906	2635	2371	2133	0.483183	0.594896	-0.0449701
AKAP1	2596	3083	2994	3169	3062	2732	2.99273e-06	1.75569e-05	0.251127
AKAP3	44	83	66	54	57	56	0.974188	0.981996	0.00920954
PDRG1	1252	1192	1258	1440	1414	1329	3.28016e-06	1.90573e-05	0.375455
NPEPPS	5015	6587	6172	6696	5850	5780	3.44731e-05	0.000157813	0.251227
EIF2D	1694	1958	1941	1516	1472	1258	0.00253757	0.00726303	-0.195356
AKAP8	1957	2176	2109	2469	2254	2149	7.17165e-09	6.8621e-08	0.340443
AKAP9	4588	5175	6002	5180	5239	4874	0.0115947	0.0268882	0.164141
EIF2A	5296	6060	6466	6860	6300	6094	2.14198e-10	2.64318e-09	0.316636
ABI1	4150	5036	5329	4606	4452	4155	0.200496	0.296413	0.0719504
GNRH1	65	82	70	51	47	43	0.117851	0.191327	-0.41883
CCDC117	2092	2770	2723	2147	2083	1944	0.201464	0.297633	-0.0877145
PSTK	136	164	171	199	235	170	0.000748221	0.0024753	0.563462
KBTBD7	416	480	570	346	378	313	0.0151066	0.0337756	-0.292253
TUBE1	1164	1486	1468	796	739	679	2.59573e-18	8.64666e-17	-0.689046
MSTRG.6238	47	52	47	49	28	36	0.595803	0.695604	-0.172754
PHPT1	1095	942	1030	943	935	869	0.715887	0.794549	0.0367395
KLHL36	1716	1975	1954	2011	1745	1692	0.0157959	0.0350414	0.151143
RLF	2451	2924	3001	2776	2565	2416	0.0920205	0.155669	0.0943807
NFU1	1265	1331	1414	1217	1076	1041	0.369062	0.482768	-0.0652921
RRP1B	6502	7691	7444	8802	8188	7791	3.01865e-19	1.0959e-17	0.40009
DNAH11	64	79	65	83	71	72	0.183909	0.276957	0.322429
HSP90B1	56039	62351	64550	82886	80028	74941	3.15861e-49	4.82459e-47	0.582685
MCF2L	1026	1158	1115	858	816	771	0.00262375	0.00747724	-0.229301
MSTRG.7964	64	78	79	63	75	66	0.704862	0.786214	0.093408
KRR1	11293	14883	15314	19041	17328	16481	8.80769e-20	3.34292e-18	0.558416
ID1	335	346	348	603	560	508	1.00907e-17	3.17554e-16	0.899114
TMEM132A	2027	2126	2062	1673	1618	1439	0.00404707	0.0108893	-0.194788
HELB	378	431	485	473	515	435	0.00186222	0.00555076	0.343261
OVGP1	54	53	58	72	63	31	0.537171	0.643858	0.193402
MSTRG.3242	51	46	53	49	38	40	0.887488	0.923162	-0.0430406
CETN3	678	897	971	616	602	506	0.000487673	0.00169764	-0.354474
CETN2	1253	1262	1334	1127	1013	1006	0.242423	0.345983	-0.0904692
NAIF1	436	488	493	449	420	418	0.524466	0.631872	0.065468
MSTRG.16651	2465	2792	2717	2617	2308	2087	0.808882	0.86755	0.0144988
ALPK1	960	1052	1052	713	636	553	7.29212e-09	6.97205e-08	-0.488789
ENSG00000288710	207	54	47	39	179	254	0.43351	0.54713	0.795852
UCK1	2955	3122	3073	2967	2918	2811	0.0359892	0.0706859	0.128893
UCK2	4026	4457	4339	4651	4398	4069	2.70419e-06	1.60369e-05	0.234547
PHRF1	2879	2715	2968	3185	2990	3015	3.87616e-05	0.000175267	0.302154
MAP3K8	216	254	291	213	208	217	0.760789	0.830476	-0.0444487
TP53I3	412	413	443	386	415	347	0.616437	0.712454	0.0573541
CUX1	3211	3555	3853	3928	3870	3274	6.58312e-06	3.56479e-05	0.262477
TMEM94	2038	2154	2019	1815	1861	1666	0.811558	0.869824	-0.0170443
BRF2	598	569	525	809	713	696	3.74826e-08	3.19803e-07	0.585791
CYSTM1	1092	1193	1268	967	946	801	0.0145478	0.0326837	-0.187135
UBE2L6	3351	3678	3535	1873	1977	1636	1.30741e-29	9.80555e-28	-0.744563
BRF1	1521	1534	1575	1567	1464	1343	0.100593	0.167366	0.116784
MSTRG.2357	102	122	104	96	57	67	0.109907	0.180584	-0.37914
DNAJC8	5905	6441	7077	6552	6738	5905	0.000752396	0.00248779	0.187126
CSNK1A1	15386	19063	18981	17172	16298	14550	0.281735	0.390826	0.0514039
DNAJC4	423	394	394	285	256	254	0.00156751	0.00477108	-0.410339
CAMSAP3	977	1010	944	1040	940	913	0.0336548	0.0668028	0.180004
DNAJC6	1654	2052	1949	1525	1396	1317	0.00124357	0.00388132	-0.211241
DNAJC1	584	705	775	544	614	527	0.416839	0.530527	-0.083656
DNAJC2	4050	4376	4767	5796	5435	4924	1.82992e-21	8.21496e-20	0.494211
DNAJC3	6066	8116	8167	9979	9478	8459	5.93428e-17	1.72452e-15	0.529427
ZNF701	224	195	265	179	139	137	0.0242263	0.0504463	-0.391389
MSTRG.9053	33	55	47	33	41	26	0.515905	0.624962	-0.223459
GOSR2	1685	1813	1917	2047	1877	1788	6.09013e-06	3.33824e-05	0.279271
GOSR1	2102	2525	2559	2592	2372	2271	0.000194205	0.000747614	0.215124
RRP15	583	856	744	841	872	671	0.00189561	0.00563152	0.333871
MSTRG.13955	748	941	883	684	623	586	0.00585855	0.0150104	-0.237351
RALBP1	4348	4999	4943	4680	4664	4132	0.0162124	0.0358574	0.118874
NRN1	502	639	635	385	351	281	8.20384e-08	6.55313e-07	-0.601645
MAP3K6	440	439	481	437	432	404	0.323115	0.435726	0.106449
RAP1B	10932	14416	14046	13167	11684	11155	0.182889	0.275687	0.0777921
RAP1A	2510	3374	3361	3014	2630	2556	0.618762	0.714417	0.035363
MAP3K7	4116	5316	5320	4165	3888	3661	0.036446	0.0714375	-0.124584
GPAT4	6817	7631	7488	7053	7019	6286	0.04498	0.085334	0.0948883
ZNF830	922	943	1019	909	881	819	0.478535	0.590683	0.0571128
MSTRG.8438	392	623	572	127	165	126	1.86563e-26	1.19831e-24	-1.70921
IER3IP1	2419	3816	3592	3583	3230	2978	0.02474	0.0513623	0.207457
ZNF837	37	39	45	52	47	55	0.067279	0.120004	0.555711
ZNF836	537	604	693	476	573	458	0.501026	0.611811	-0.076066
ZNF839	824	951	936	626	666	466	3.39029e-05	0.00015543	-0.425599
MSTRG.8430	519	603	634	421	423	380	0.0016308	0.00494332	-0.315447
SLC23A2	1659	1877	1934	1605	1410	1260	0.0215351	0.0456856	-0.154904
CUEDC1	608	597	679	532	447	457	0.0650649	0.116549	-0.191595
TRIM45	258	308	296	179	172	159	8.2906e-05	0.000346595	-0.552894
CUEDC2	1253	1238	1232	969	791	796	0.000108336	0.000440233	-0.346297
FAM91A1	15837	22064	21663	21268	19158	18355	0.00435179	0.0116119	0.191398
KIF3B	5277	6098	5840	5852	5641	5018	0.00312071	0.00868985	0.142028
IPO13	1256	1261	1358	1236	1086	1080	0.872717	0.913105	0.0123728
MSTRG.15756	205	236	210	137	141	127	0.00284548	0.00803237	-0.481898
MSTRG.4739	433	484	534	214	192	175	1.44893e-19	5.3692e-18	-1.11748
ACAT1	4055	4678	4831	3746	3514	3311	0.00175957	0.00528503	-0.15513
ACAT2	2712	2958	3031	2763	2817	2787	0.0205234	0.0438437	0.149618
RNF152	574	691	737	618	633	503	0.891352	0.925292	0.0134063
IVD	3782	4128	4253	3560	3481	3063	0.208406	0.306012	-0.065923
MSTRG.17812	283	289	280	301	266	219	0.565546	0.668629	0.078654
TOGARAM1	1324	1822	1805	1290	1284	1076	0.00603027	0.0153832	-0.231464
MECP2	1782	1932	1954	1720	1692	1594	0.705034	0.786266	0.0239691
LDLR	7626	8471	8071	6310	5876	5559	6.45471e-07	4.3653e-06	-0.244241
MSTRG.98	105	68	82	56	44	43	0.023852	0.0497993	-0.650603
TRIM8	1992	2071	2100	1966	1895	1756	0.294813	0.405461	0.0668969
PLAAT3	1752	1747	1798	1452	1452	1360	0.127963	0.20532	-0.112335
ZFYVE27	1516	1439	1571	1396	1292	1228	0.894128	0.927449	-0.0104923
TPCN1	1247	1308	1513	1194	1231	1037	0.707127	0.787975	-0.0300292
TPCN2	652	685	636	521	488	459	0.0219583	0.046481	-0.227099
MAP3K21	2115	2567	2705	2577	2290	2143	0.0407725	0.0787714	0.129445
TAS2R4	122	141	136	111	119	82	0.432536	0.546175	-0.155368
ZFYVE28	604	768	773	555	450	461	0.000627017	0.00212541	-0.343351
SPAG16	456	624	660	483	405	368	0.0239163	0.0499169	-0.263503
UBFD1	3096	3359	3295	4185	3753	3621	4.12249e-16	1.11521e-14	0.446334
MSTRG.6882	864	1197	1144	985	923	900	0.824637	0.879416	0.0193884
SETDB2	575	678	811	588	499	491	0.0893647	0.151942	-0.180913
MRAP2	394	383	397	324	255	260	0.024711	0.0513163	-0.288096
CDK5RAP2	3695	4023	4289	3238	3057	3104	0.0121235	0.0279284	-0.147867
CDK5RAP3	2271	2285	2338	1723	1554	1501	1.69048e-06	1.04045e-05	-0.330003
CMTR1	3136	3552	3589	2807	2705	2365	0.00071911	0.00239035	-0.18158
RPN1	12126	13646	14060	13657	13149	12553	1.50346e-05	7.53835e-05	0.187591
ITCH	5381	7184	6947	6187	5955	5310	0.443812	0.557045	0.0470547
ERC1	2582	2907	2969	2617	2658	2496	0.154232	0.239762	0.0832391
BAX	2855	2834	2840	2861	2662	2573	0.0665715	0.118912	0.123604
MSTRG.15120	651	808	751	674	643	690	0.463773	0.576437	0.0699223
BAD	743	638	754	622	639	572	0.83628	0.887511	-0.0226618
ZNF205	684	641	644	520	515	482	0.0933847	0.157443	-0.178401
COBLL1	519	570	539	611	569	511	0.00774828	0.0190139	0.254926
SLC37A2	58	71	101	39	36	30	0.00221941	0.00644817	-0.922368
SLC37A3	3080	3704	3879	3012	2665	2500	0.0025674	0.00733335	-0.178354
CDK18	299	265	282	266	211	218	0.546765	0.651903	-0.0892467
CDK19	960	1255	1226	981	898	891	0.198423	0.294112	-0.104558
PMPCB	7629	9182	8528	7485	7373	6705	0.566257	0.669281	-0.0282824
PMPCA	9131	9630	9456	8947	8650	7824	0.341685	0.454359	0.0490777
TOB2	3384	4079	3995	2924	2564	2315	1.89815e-09	2.01991e-08	-0.35211
CDK12	5817	7008	6865	8657	7906	7331	2.48e-25	1.54538e-23	0.483123
CDK13	1640	1881	1966	1577	1629	1417	0.522968	0.630551	-0.0424066
CDK10	1585	1527	1698	1292	1270	1188	0.0414377	0.0798964	-0.158762
SMCO4	390	454	447	369	356	329	0.413805	0.52763	-0.0886075
CDK16	4071	4306	4140	4401	4132	3791	0.00204282	0.00599634	0.176684
ST7	1740	1886	1943	2109	2038	1981	4.22401e-08	3.56267e-07	0.341942
GZF1	2153	2523	2551	1742	1637	1643	3.11485e-07	2.23958e-06	-0.318738
MSTRG.20732	67	97	66	73	76	59	0.819772	0.876005	0.058099
MSTRG.14080	460	446	465	259	269	228	9.28537e-08	7.35141e-07	-0.660242
AASDH	736	933	994	710	584	597	0.00274802	0.0077871	-0.286913
PIP5KL1	1546	1566	1532	755	667	592	3.10373e-32	2.6996e-30	-1.00953
MSTRG.10704	79	73	83	98	81	62	0.345217	0.457986	0.228087
PTEN	3266	4325	4210	3215	2775	2619	0.000224813	0.000853269	-0.248677
CTSD	4715	4557	4358	5181	5131	4642	6.37277e-06	3.46587e-05	0.329906
ZNF302	886	1150	1118	831	851	720	0.0284353	0.0579297	-0.186239
BFSP1	61	81	92	77	72	75	0.536716	0.643473	0.148753
STS	77	124	109	174	156	157	6.52516e-06	3.53953e-05	0.862956
MMP25	215	210	202	124	116	105	0.000111039	0.000449796	-0.664979
CSRP1	5032	5458	5371	4574	4456	4106	0.170486	0.259805	-0.0702662
HOXB13	358	381	453	250	259	248	0.000462496	0.00161854	-0.44831
KICS2	249	321	299	292	271	312	0.105666	0.174693	0.22097
TFG	5162	5751	5846	5507	5391	5109	0.00451846	0.0119927	0.138106
WDCP	1513	1851	1783	1340	1126	1103	6.03901e-06	3.31457e-05	-0.324697
RND1	69	76	84	105	93	106	0.00540549	0.0139942	0.616019
ENSG00000255508	923	1151	1204	995	952	887	0.973622	0.981702	-0.00262163
RND3	541	593	632	629	529	576	0.0717372	0.126461	0.177967
NCL	53324	57249	57431	69860	69480	62725	3.19984e-25	1.97429e-23	0.467808
ATP8B2	864	842	830	586	648	613	0.0140189	0.0317001	-0.255699
PPP3CA	1353	1920	1781	1351	1224	1135	0.00438126	0.0116756	-0.237438
MSTRG.10564	286	386	309	255	192	212	0.0118736	0.0274487	-0.36983
TCAIM	1119	1529	1627	1403	1250	1138	0.691715	0.775972	0.0352902
SESTD1	1479	1828	1881	1375	1264	1227	0.00181582	0.00543185	-0.21731
KIAA1549	2795	3134	2942	2984	2970	2645	0.00734104	0.018182	0.156803
MSTRG.13035	2540	2673	2749	2092	2060	1912	0.00167946	0.00506873	-0.19091
MSTRG.13037	946	1039	1002	802	777	732	0.0356549	0.0701504	-0.167795
LRRC41	2118	2127	2359	2592	2286	2060	9.85807e-05	0.000404297	0.268996
LRRC40	2559	3594	3449	3066	2711	2466	0.87067	0.911729	-0.0123942
LRRC42	2146	2181	2185	1822	1732	1579	0.032808	0.0654124	-0.14455
LRRC45	953	990	1006	786	745	671	0.00688446	0.0172318	-0.221609
LRRC47	2100	2137	2398	2533	2366	2110	2.09255e-05	0.000101429	0.279017
LRRC46	62	77	49	71	52	44	0.943831	0.961188	0.0205732
LRRC49	735	818	838	583	625	618	0.0562601	0.10308	-0.181471
GPATCH4	2405	2458	2601	3076	2807	2504	4.95244e-09	4.88804e-08	0.366448
ZC3H15	5575	6333	6739	7300	6696	6143	9.95611e-11	1.32098e-09	0.314201
B3GNT4	90	71	14	59	93	38	0.733901	0.809094	0.273216
B3GNT2	1564	2110	2048	1582	1437	1288	0.00775058	0.0190159	-0.203135
TSFM	2143	2495	2405	2418	2298	2334	0.000893935	0.00289765	0.207542
GPATCH2	1298	1663	1696	1328	1344	1084	0.19177	0.286455	-0.104483
RPL19	29408	30380	29553	25522	26108	24880	0.715626	0.79433	-0.021871
PWWP2B	526	543	514	469	470	457	0.848872	0.897377	0.0202918
PWWP2A	1190	1570	1494	1124	1085	916	0.00264554	0.00752905	-0.239458
TBCCD1	778	871	855	648	590	530	0.000454244	0.00159367	-0.301304
DAAM1	579	776	807	747	613	637	0.356317	0.46948	0.0941288
XAF1	606	771	800	154	165	116	8.32513e-60	1.68181e-57	-2.11812
PWP2	1256	1419	1350	1404	1379	1276	0.00169709	0.00511333	0.215163
RSRP1	1145	1343	1406	1016	919	769	5.12641e-05	0.000225371	-0.32476
YIF1B	1583	1688	1463	1392	1350	1340	0.878373	0.917337	-0.0130407
CCDC157	59	123	70	136	43	70	0.603597	0.701889	0.180995
YIF1A	1106	1051	1069	957	984	858	0.93471	0.955957	-0.00737659
MACIR	912	1213	1256	1176	973	1009	0.220148	0.319767	0.110298
CCDC159	107	143	131	74	70	76	0.00636421	0.0161164	-0.58225
WRAP73	1469	1618	1561	1346	1188	1121	0.0354078	0.0697519	-0.146532
TIMM50	2929	2767	2901	3434	3083	3008	1.77946e-06	1.0904e-05	0.344783
DZIP3	2267	2776	2863	1577	1459	1397	8.87044e-23	4.44409e-21	-0.62799
MUTYH	604	602	560	440	364	452	0.02086	0.0444566	-0.289976
MTCH2	4136	4498	4736	4146	3945	3564	0.938756	0.958032	0.00388521
MTCH1	1967	2098	2081	1560	1419	1437	4.67406e-05	0.000207671	-0.274801
SYT7	115	115	136	97	93	66	0.135309	0.215111	-0.318999
MSTRG.19724	36	53	54	37	55	34	0.929973	0.952405	0.0286672
TIAL1	5511	6603	6493	7774	6865	6397	1.93067e-14	4.38869e-13	0.379989
MSTRG.2290	87	78	54	36	44	53	0.100656	0.167426	-0.518989
TASP1	787	867	912	645	690	605	0.0233376	0.0488556	-0.19901
CAVIN1	5632	6025	6064	5517	5305	4875	0.598158	0.697637	0.0261797
PCED1A	857	950	823	574	486	457	2.39513e-09	2.50828e-08	-0.596384
PER3	276	362	370	359	305	313	0.191275	0.285853	0.162669
FUBP3	6035	7665	7698	7952	6947	6522	0.000333962	0.00120857	0.207106
FUBP1	7351	9184	9002	9220	8463	7997	1.57932e-05	7.89319e-05	0.214185
NCSTN	2510	2777	2809	2639	2623	2362	0.0372262	0.0727165	0.116252
H2AC25	318	302	205	218	344	193	0.781204	0.845499	0.0603741
CEP104	1846	2044	2044	1812	1798	1572	0.917263	0.943272	0.00643346
MSTRG.12605	327	436	403	273	214	234	0.000227459	0.000862264	-0.486867
YJEFN3	74	607	605	341	342	279	0.828115	0.881985	-0.16795
SAP30	924	900	999	723	747	710	0.0628495	0.113167	-0.170428
TCP11L1	839	951	932	751	792	632	0.161238	0.248248	-0.122034
TCP11L2	234	354	335	192	186	186	0.00102636	0.00326769	-0.497075
NES	2232	2530	2373	1050	1153	1024	9.29027e-37	1.02071e-34	-0.940401
CCZ1B	2769	3347	3229	2924	2768	2763	0.2837	0.392982	0.0624979
DRC3	45	68	52	48	57	50	0.676181	0.762826	0.120869
PALM3	609	664	642	405	397	367	2.89835e-07	2.09353e-06	-0.510116
ZSWIM9	323	392	332	326	355	296	0.409811	0.52371	0.1035
AMMECR1	988	1409	1296	1335	1258	1142	0.00826545	0.0201019	0.225112
GPR146	62	48	83	54	56	66	0.794421	0.856735	0.0761765
ZNF593OS	55	29	57	23	47	47	0.877193	0.916466	-0.0610188
C1orf52	2215	2864	3001	2940	2511	2251	0.0715929	0.126296	0.135759
C1orf50	354	420	428	351	333	309	0.527868	0.635054	-0.0707505
MANSC1	841	1079	1048	986	899	832	0.32982	0.442528	0.0781567
TRIM7	435	433	476	407	362	402	0.967127	0.976876	0.00479393
MSTRG.1540	135	120	121	72	51	52	0.00011001	0.000446057	-0.912336
CABIN1	2710	2772	2898	2652	2797	2441	0.0840802	0.144455	0.114328
EME1	569	778	698	485	489	437	0.00137739	0.00425341	-0.327394
FCF1	1811	2122	2214	2237	2200	2092	1.84098e-06	1.1237e-05	0.293666
AURKAIP1	2414	2295	2540	2367	2352	1997	0.241073	0.344449	0.086946
ATP6V0A1	3848	4119	4143	4078	3796	3507	0.0339247	0.0672534	0.11093
ATP6V0A2	1216	1561	1440	1384	1358	1267	0.0642603	0.115326	0.134009
MRPS34	1930	1961	2032	1958	1884	1983	0.0175403	0.0383139	0.179836
SLC22A15	553	666	667	467	405	399	0.000208	0.000796209	-0.364874
MRPS36	489	595	491	599	504	487	0.0465955	0.0879326	0.21417
ATM	5295	6582	7042	4994	5007	4421	0.00293557	0.00825505	-0.183386
C17orf100	83	103	95	86	89	77	0.826598	0.880818	0.047728
MRPS30	3102	4255	4132	3850	3519	3308	0.133185	0.212347	0.103346
SMPD4	5244	5907	5942	6172	6373	5821	2.97719e-09	3.07668e-08	0.308608
ATR	3313	4236	3967	3851	3901	3312	0.0162742	0.0359624	0.147882
SMPD2	519	514	498	432	413	416	0.474429	0.587279	-0.0795412
BRIP1	2769	3748	3511	2909	2472	2385	0.0228853	0.0480534	-0.162197
PDE11A	109	129	97	105	116	100	0.500484	0.611328	0.140411
RPL36A-HNRNPH2	7	45	46	91	76	30	0.0101724	0.0240078	1.2244
GCN1	11588	12028	12380	13805	13034	12173	9.90865e-11	1.31607e-09	0.316318
MSTRG.7917	525	712	692	1131	1064	952	2.87907e-25	1.78516e-23	0.913033
ZNF571	421	598	589	306	293	294	1.8798e-07	1.40598e-06	-0.636193
TTC28	568	650	685	637	561	514	0.591577	0.692412	0.0497041
HYPK	1123	978	1233	1235	1008	1080	0.0608402	0.109936	0.193151
TTC26	1410	1796	1710	1455	1406	1261	0.484777	0.596388	-0.0482989
DOT1L	6904	7102	7634	5033	4781	4295	1.00755e-14	2.35879e-13	-0.417231
PATL2	53	73	91	51	40	34	0.0447173	0.0849261	-0.58906
TTC23	897	1073	998	678	755	692	0.00236963	0.00682605	-0.274785
PODXL2	3240	3372	3414	2500	2527	2424	0.00042992	0.00151726	-0.225427
U2SURP	10932	14069	14016	13639	12939	11522	0.00162696	0.00493288	0.172505
IL6R	1333	1484	1517	1281	1082	1016	0.0295619	0.0598975	-0.158755
ENO1	58687	60864	61893	69796	66898	63740	1.88036e-12	3.23955e-11	0.344542
ENO2	5067	5980	5724	3559	3309	3127	4.03439e-28	2.79175e-26	-0.542882
ENO3	324	328	350	212	165	193	1.80326e-05	8.89906e-05	-0.612343
PDE7A	2468	3046	3032	2150	1901	1869	1.42058e-07	1.08691e-06	-0.323775
SYCP2	51	61	60	42	33	38	0.181107	0.273561	-0.400834
TAOK1	8549	11493	11814	10156	9705	8595	0.483942	0.595478	0.0463658
TAOK2	2733	2793	2947	2613	2462	2363	0.829646	0.88324	0.0131814
TAOK3	1066	1223	1268	934	830	819	0.000629727	0.00213229	-0.257464
CNOT6L	3391	4579	4648	4136	3662	3257	0.826079	0.88049	0.0160071
LLGL2	1298	1366	1334	1118	1119	1045	0.271769	0.379662	-0.0830466
SLC22A18	185	147	129	91	93	50	0.00147741	0.00452324	-0.801332
LLGL1	2549	2619	2730	1910	1801	1791	1.0833e-06	6.97961e-06	-0.319463
ACOX3	769	803	858	735	692	621	0.589403	0.690319	-0.0460684
ACOX1	2333	2760	2734	2819	2480	2403	0.00157533	0.00479243	0.180466
IQCJ-SCHIP1	624	631	676	569	614	601	0.375257	0.488372	0.0908212
BHLHA15	378	413	416	563	490	532	2.13704e-08	1.90509e-07	0.597249
NSMCE1	1361	1472	1481	971	925	1031	4.36406e-05	0.000195005	-0.352814
NSMCE2	1166	1374	1386	1284	1258	1181	0.0608128	0.109911	0.129055
NSMCE3	1142	1383	1344	1134	1166	1007	0.770026	0.837121	-0.0214409
CITED4	498	478	489	604	663	518	1.44044e-05	7.26604e-05	0.482191
CFD	132	164	139	73	90	59	0.000364496	0.00130736	-0.768818
OBSCN	608	575	663	616	583	514	0.370897	0.484424	0.0904445
DAGLA	503	476	469	495	455	406	0.374096	0.487165	0.100435
PTK2	12786	15714	15010	13593	13080	12080	0.395162	0.508989	0.0386905
PLEKHF2	1374	2129	2077	1596	1322	1374	0.106007	0.175164	-0.164886
PTK7	5181	5267	5329	4076	3782	3610	8.69639e-06	4.59007e-05	-0.260912
PTK6	189	214	201	106	119	101	7.43559e-05	0.000314387	-0.686155
RABGAP1	3199	3843	3840	3168	2813	2724	0.0325346	0.0649411	-0.11735
SRRD	1290	1368	1341	1304	1151	1120	0.601337	0.699977	0.038289
MSTRG.19408	368	421	427	413	378	372	0.194859	0.289928	0.139958
ANKEF1	81	114	117	80	76	78	0.362018	0.475191	-0.203016
SERGEF	558	581	593	430	400	343	0.000453713	0.00159225	-0.363683
ITGB3BP	1421	1904	1859	1681	1554	1416	0.49344	0.604551	0.0508455
DAGLB	1109	1169	1227	1010	929	915	0.213586	0.31211	-0.0940761
POMP	3973	4866	4852	4902	4478	4085	0.000602658	0.00204894	0.18039
SORBS3	2178	2242	2152	2210	1971	1846	0.297889	0.408532	0.0724776
AOPEP	671	797	703	685	585	566	0.665018	0.754266	-0.0406111
SCARA3	2559	2561	2842	2210	1975	1970	0.0118407	0.0273877	-0.170397
COX5B	1514	1387	1632	1341	1307	1164	0.541114	0.647445	-0.0519341
ATG16L1	1218	1223	1303	993	1133	1039	0.673484	0.761179	-0.038036
ATG16L2	1376	1469	1615	625	569	643	7.51197e-33	6.91819e-31	-1.0729
MSTRG.10275	149	149	156	106	122	100	0.153421	0.238826	-0.26772
AGRN	5188	4915	5186	3601	3523	3281	2.39649e-07	1.76254e-06	-0.35726
ADPGK	2710	2856	2983	2866	2738	2401	0.0721009	0.126888	0.105087
ARHGDIA	6494	7188	7127	6320	5889	5375	0.364917	0.478145	-0.04186
NANS	2587	2726	2478	2883	2689	2552	0.000180553	0.000700783	0.25913
C3orf38	1477	1914	1773	1645	1442	1345	0.82434	0.87927	-0.0159835
SPECC1L-ADORA2A	48	118	0	147	159	0	0.701505	0.783586	1.0413
MATN3	74	99	89	86	50	61	0.41204	0.525915	-0.209759
MATCAP1	903	985	1006	601	546	556	5.07489e-11	7.07829e-10	-0.561545
MATCAP2	1062	1571	1632	1147	1022	965	0.0204834	0.0437732	-0.232361
ENDOG	597	408	472	525	532	490	0.0933643	0.157435	0.254624
STIL	3593	4213	4202	4227	3879	3811	0.000142259	0.000561927	0.194125
TANC2	1826	2213	2038	1593	1593	1493	0.00974725	0.0231352	-0.171502
MSTRG.13863	252	352	323	317	309	252	0.334581	0.447191	0.127365
CES3	819	923	886	665	554	516	9.42799e-06	4.94082e-05	-0.399684
CES2	1434	1487	1553	1535	1426	1325	0.042238	0.0811148	0.138494
KDM8	47	80	72	101	70	77	0.0408585	0.0789172	0.526847
BDH2	995	1123	1206	839	798	773	0.000926341	0.00298612	-0.258538
ENDOV	167	173	214	253	210	186	0.0067315	0.0168996	0.427958
MDP1	197	203	196	130	143	145	0.0712415	0.125782	-0.307137
BDH1	2006	2206	2196	1985	1897	1865	0.449864	0.56306	0.0467346
DDX23	5814	6289	6319	8034	7435	6920	9.96077e-25	5.91273e-23	0.482209
DDX21	14775	18949	18605	24180	22929	20956	2.23e-30	1.72412e-28	0.586533
DDX20	2151	2581	2653	2875	2730	2558	7.59279e-10	8.65329e-09	0.350419
DDX27	2299	2375	2286	2270	2092	1996	0.3074	0.418468	0.0684919
ZNF154	42	50	36	60	31	46	0.382187	0.495658	0.294764
ZNF155	286	363	380	312	268	280	0.687023	0.772161	-0.0509583
GULP1	1156	1779	1701	1412	1396	1290	0.707463	0.788273	0.0364237
IGDCC4	49	50	35	35	38	48	0.864265	0.907445	0.0578892
TSNAX	1970	2817	2849	2210	2014	1858	0.159194	0.245886	-0.117612
ZNF91	1706	2159	2131	1347	1379	1246	3.96549e-08	3.36274e-07	-0.386142
ZNF92	1179	1448	1548	1495	1376	1305	0.00447309	0.0118773	0.207169
SUPT3H	345	369	384	379	406	381	0.0115202	0.0267354	0.291785
FLVCR2	258	267	299	166	164	170	0.000506769	0.00175728	-0.515297
FLVCR1	2250	3000	3048	2665	2533	2173	0.617862	0.713509	0.0362949
FKBP15	8852	9659	9859	7566	7257	6887	6.36327e-05	0.000273413	-0.182936
UBE2J1	3965	5458	5279	6099	5651	5322	1.72692e-10	2.18924e-09	0.425319
UBE2J2	1574	1787	1704	1807	1623	1601	0.00287006	0.00809445	0.192949
FKBP11	1577	1743	1606	1801	1570	1591	0.00320498	0.00887712	0.211543
FAM3A	916	913	860	735	611	672	0.0334105	0.0663601	-0.215545
FBXO10	443	479	420	351	295	314	0.0200907	0.0430369	-0.283334
TACO1	948	1142	1014	1043	961	860	0.284648	0.393947	0.085494
MTARC1	1280	1372	1447	1065	1039	1067	0.0339906	0.0673628	-0.164753
MTARC2	470	576	520	351	307	305	6.11877e-06	3.34576e-05	-0.497675
AFF1	4433	5613	5365	5204	5042	4521	0.00760215	0.0187208	0.144454
GGPS1	1225	1354	1455	977	922	920	3.07138e-05	0.000142531	-0.311748
MSTRG.20567	126	151	159	234	215	223	9.9196e-08	7.81402e-07	0.831499
NRTN	58	52	82	83	54	52	0.5455	0.651138	0.172945
ECH1	2840	2950	3064	2031	2080	2037	2.4921e-06	1.48778e-05	-0.322036
BCLAF1	11191	14027	14423	19389	19110	16913	2.93264e-38	3.36984e-36	0.69058
PARD6A	290	240	244	249	230	190	0.894208	0.927456	-0.0212975
BCLAF3	481	664	659	468	416	406	0.0113074	0.0263146	-0.274749
PLA2G6	196	251	254	156	146	144	0.00419591	0.0112366	-0.44434
PDXK	3844	4078	4107	3873	3828	3541	0.0583382	0.106257	0.104225
GDPGP1	159	170	194	148	119	101	0.0857956	0.146782	-0.30908
MSTRG.3549	789	877	850	729	605	577	0.0268707	0.055182	-0.197314
ERBB3	1228	1407	1360	783	718	741	6.51815e-16	1.73333e-14	-0.628691
ATPAF1	3105	3542	3412	2895	2782	2662	0.220774	0.32049	-0.0666343
SHC1	19062	20673	21257	15898	15363	14236	2.46822e-07	1.81317e-06	-0.22041
SHC3	64	81	64	63	95	74	0.169079	0.258226	0.359456
CCDC78	166	197	144	138	110	98	0.0675065	0.120324	-0.356284
CGRRF1	536	605	737	482	535	452	0.190925	0.285465	-0.146392
TMEM109	2521	2437	2437	2405	2522	2377	0.0203627	0.0435312	0.182331
TMEM102	412	450	420	516	475	468	0.000204626	0.000783776	0.388406
TMEM101	718	663	781	508	537	499	0.00782234	0.0191619	-0.284073
TMEM107	526	590	617	331	326	288	1.56193e-10	1.99828e-09	-0.671606
TMEM104	488	558	519	527	481	449	0.318837	0.43121	0.0984481
SMPDL3B	85	77	106	107	133	113	0.00603541	0.0153927	0.603186
GHITM	10065	11289	11695	11844	11330	11121	3.57798e-08	3.06527e-07	0.258898
SMPDL3A	213	230	249	325	318	287	1.01759e-06	6.58333e-06	0.629524
TRANK1	2261	2642	2714	927	842	835	2.73718e-91	1.14277e-88	-1.34322
SPEN	7201	7526	7668	7845	7861	7049	2.156e-05	0.000104182	0.223846
ZCWPW2	69	102	80	63	38	59	0.113043	0.184766	-0.439792
ZCWPW1	152	158	164	99	99	101	0.0134737	0.030572	-0.460603
FKBP1C	77	96	75	80	70	59	0.842141	0.892446	-0.0481623
FKBP1A	10274	11601	11777	10226	9425	9114	0.597564	0.69714	-0.0226337
MANEAL	852	773	875	923	855	790	0.012344	0.0283686	0.235641
PAIP2	4393	4894	5022	4943	4543	4076	0.0126325	0.028936	0.123805
STOML1	198	184	211	132	142	162	0.186686	0.280426	-0.23684
COIL	1091	1282	1350	1467	1310	1201	2.7367e-05	0.000128427	0.298948
RTL10	955	1162	1054	1038	944	996	0.160141	0.246925	0.115729
FBLIM1	97	154	131	43	38	49	1.44938e-07	1.10557e-06	-1.33848
TIMM8A	599	761	657	683	692	672	0.0174286	0.03811	0.228623
MSTRG.15365	75	72	77	50	46	26	0.0193815	0.0417102	-0.687771
CCDC141	180	432	444	485	215	394	0.551242	0.655805	0.279035
TIMM8B	780	733	779	881	817	734	0.0024108	0.00693666	0.281971
MSTRG.13935	1821	1968	2049	1614	1426	1248	0.000361458	0.00129833	-0.246332
MSTRG.13937	610	728	786	380	389	358	3.50163e-12	5.8167e-11	-0.706743
RMI1	1487	2170	2016	1830	1556	1430	0.746059	0.818542	-0.0286469
AHNAK	53461	61132	59308	39282	42525	37682	5.38317e-10	6.23144e-09	-0.336009
NT5E	714	761	771	366	470	411	3.25801e-08	2.8123e-07	-0.642276
ENSG00000271741	75	95	49	175	30	42	0.675166	0.762374	0.324403
MSTRG.19767	549	766	694	817	754	644	0.000418912	0.00148301	0.346194
UNC50	1185	1350	1375	1138	986	1045	0.194849	0.289928	-0.0982377
NKAIN1	72	37	68	86	53	45	0.488109	0.599487	0.23013
DGLUCY	817	897	934	618	630	585	0.000140528	0.00055647	-0.326284
MAP1A	461	568	608	301	299	247	9.32013e-11	1.24451e-09	-0.745167
IGSF9B	1091	1159	1282	917	888	823	0.003851	0.0104312	-0.2233
PDCL3	815	863	912	1148	898	968	2.88997e-06	1.70098e-05	0.419589
RMI2	334	338	358	254	180	211	0.000916135	0.00295966	-0.476101
EIPR1	718	698	665	655	599	549	0.912649	0.940076	-0.0111118
VGF	309	300	274	209	206	166	0.00626464	0.0158867	-0.409818
UNC5A	145	145	180	153	128	147	0.696535	0.779634	0.0701581
CCM2	882	1005	1066	817	854	822	0.664006	0.753455	-0.0366581
ENSG00000285304	76	115	28	61	200	142	0.135335	0.215111	1.0956
MAP1S	1243	1042	1244	1282	1288	1141	0.00684187	0.0171355	0.267982
FRMD8	1417	1419	1463	1652	1638	1447	3.09063e-06	1.80635e-05	0.339163
CCP110	3719	4988	4708	3605	3602	3285	0.0254797	0.052697	-0.145161
IMMP1L	232	313	302	264	238	204	0.675549	0.762618	-0.0578096
SPICE1	789	979	1089	813	737	730	0.197582	0.293039	-0.116823
FRMD6	5382	7060	6849	6811	6350	5830	0.00141122	0.00433756	0.184734
PKNOX1	906	1014	1209	1006	950	966	0.219137	0.318595	0.109655
SNRPF	1388	1503	1348	1678	1434	1235	0.00689158	0.0172427	0.230733
IQANK1	361	417	487	339	300	295	0.054425	0.100217	-0.231495
GNAQ	4377	5915	6301	5713	5447	5117	0.0116307	0.0269667	0.184034
GNAS	35745	37285	37667	30353	29347	27062	0.00162468	0.00492714	-0.15124
MED13L	2804	3379	3545	3301	3121	2521	0.236435	0.339268	0.08086
PTCD2	1148	1390	1472	1171	1191	913	0.297332	0.407939	-0.0888577
PTCD3	6668	7524	7563	6017	5837	5599	0.0167255	0.036849	-0.113161
GNAZ	275	321	328	272	267	223	0.555269	0.659218	-0.075307
PTCD1	2416	2335	2688	2454	2375	2119	0.153835	0.239352	0.100835
MT-CO3	217274	236024	249967	165803	163987	157005	2.51842e-12	4.27994e-11	-0.325793
GNAL	1635	1890	1934	1438	1437	1251	0.00207902	0.0060869	-0.200019
AGFG2	540	620	620	542	498	456	0.607698	0.705479	-0.0482056
DPF2	2279	2585	2457	2308	2129	1939	0.977325	0.984614	0.00167191
MSTRG.2718	634	614	689	276	257	215	5.38147e-24	2.98243e-22	-1.17548
DPF1	217	271	205	186	181	178	0.370613	0.48419	-0.142627
RPS12	18229	18327	17850	18255	16828	15113	0.18735	0.281194	0.0793556
CRYGS	54	86	99	63	52	33	0.0988915	0.165171	-0.48683
RPL18A	17889	17407	19124	16096	14979	13661	0.144214	0.226578	-0.0850599
MR1	632	780	745	729	632	640	0.277479	0.386244	0.0968424
DACT3	199	183	217	162	98	130	0.029227	0.0593399	-0.422042
ZNF383	582	803	828	521	386	497	0.000468322	0.00163802	-0.44305
BORCS7	374	548	512	861	739	733	6.04708e-18	1.93708e-16	0.911225
VPS45	1336	1771	1797	1555	1451	1443	0.367031	0.480463	0.0699567
BORCS5	537	621	588	623	586	480	0.119923	0.194036	0.151858
VPS41	1713	2282	2241	1784	1799	1589	0.403766	0.517782	-0.0610637
BCAP29	4161	5744	6674	5001	5049	4095	0.851462	0.899129	-0.0175143
TMCC1	896	989	997	792	712	717	0.0325707	0.0650012	-0.172671
TMCC2	403	450	434	272	247	217	3.98552e-07	2.82947e-06	-0.606159
TMCC3	58	66	64	30	26	23	0.000927656	0.00298917	-1.05047
MAF1	5879	5837	5989	5972	5927	5524	0.00403663	0.0108682	0.176635
EEF1AKMT1	468	567	556	475	467	490	0.586345	0.687514	0.0569709
NMNAT3	203	226	248	125	121	106	5.86314e-06	3.22932e-05	-0.740231
ZNF784	134	115	108	173	178	184	3.83105e-05	0.000173541	0.782179
NMNAT1	453	453	438	371	366	348	0.343478	0.456209	-0.108833
CNPY3	1370	1534	1563	1379	1355	1275	0.467533	0.580419	0.0482335
RPL36A	6498	6747	5939	6291	6053	5191	0.373443	0.486518	0.0651489
PPCDC	311	300	277	305	257	278	0.401442	0.515276	0.11743
EPB41L2	8931	10506	11062	9075	8617	7963	0.351551	0.464617	-0.0439666
EPB41L5	1439	1806	1679	1434	1353	1166	0.109773	0.18041	-0.113544
ACSS2	1773	1864	1925	1231	1133	1008	4.38363e-14	9.59876e-13	-0.522702
ACSS1	478	474	520	348	336	294	0.000516614	0.00178746	-0.39041
KIDINS220	3935	4611	4572	4092	3949	3618	0.481825	0.593631	0.034206
MACROH2A1	8336	9247	9327	8655	8475	8106	0.017784	0.0387327	0.111688
MACROH2A2	1496	1766	1658	1488	1461	1453	0.513847	0.623124	0.0457471
PUDP	1561	1679	1688	1618	1522	1507	0.076266	0.133096	0.118304
VPS4B	2684	3747	3586	3900	3375	3115	0.000504956	0.00175245	0.26002
GMEB2	1066	1180	1152	1293	1269	1120	8.36098e-06	4.42796e-05	0.317388
TP53	1120	1189	1147	1102	1069	871	0.870674	0.911729	0.0133484
GMEB1	814	986	976	987	933	859	0.00708601	0.0176359	0.206351
SLC43A2	663	656	709	569	533	466	0.075486	0.131919	-0.172833
FAM72A	378	515	462	345	323	295	0.0142325	0.0320845	-0.286134
DCAF13	8987	10770	10513	10633	9730	9437	5.2955e-05	0.00023191	0.182597
IRF2BPL	1163	1165	1137	1102	970	973	0.885402	0.921585	0.0120987
RRP36	2133	2179	2223	2257	2081	2036	0.0117962	0.0273047	0.164516
DCAF12	3188	4244	4020	3923	3729	3482	0.00729685	0.0180976	0.167752
WNT3	269	244	315	275	264	299	0.134096	0.213576	0.223353
SZRD1	4684	5116	5055	5597	5282	4696	9.7135e-08	7.67097e-07	0.268402
PPP1R15A	7151	7872	7713	7448	7064	6681	0.0313874	0.0630921	0.100801
UBE2A	2553	3501	3207	3370	3097	2971	0.000571172	0.00195462	0.236002
PPP1R15B	4813	6534	6189	6334	5706	5045	0.0113639	0.0264264	0.16844
GPAA1	5939	6080	5956	4989	4778	4627	0.0474906	0.0893928	-0.120299
PALB2	2121	2369	2450	2283	2200	2018	0.054413	0.100211	0.109079
DCAF16	5236	6535	6418	5691	5496	4936	0.537191	0.643858	0.032045
CDHR3	153	150	173	119	107	104	0.0727459	0.127933	-0.327558
SPDYE5	58	68	75	89	69	61	0.195453	0.290639	0.32366
GPRIN1	1000	1119	1204	1246	1197	1057	0.00013395	0.000533796	0.277904
ROGDI	484	440	527	263	270	229	1.07041e-08	1.00201e-07	-0.730681
SPDYE3	69	93	110	63	60	66	0.210713	0.308712	-0.310451
KAT2B	1398	1766	1753	1213	1181	985	7.13296e-06	3.83929e-05	-0.336489
INSR	2058	2273	2314	1762	1682	1623	0.00196004	0.00578862	-0.187376
ZNF816	655	777	779	707	660	600	0.680896	0.767064	0.0350615
SPTBN1	12116	13726	13737	14870	14670	13118	1.83377e-13	3.72253e-12	0.311232
ZNF814	35	940	57	570	45	33	0.763303	0.832061	-0.489431
KLF13	1766	1927	1970	1631	1629	1489	0.422128	0.535625	-0.0508134
KLF11	495	695	587	710	641	520	0.0117982	0.0273047	0.277037
KLF10	5745	7087	6700	5315	4928	4532	8.26578e-05	0.000345702	-0.198291
RNF170	1406	1835	1694	1242	1160	1051	2.56524e-05	0.000121198	-0.309565
KLF16	1324	1339	1308	1664	1562	1427	9.67223e-09	9.12234e-08	0.426733
KLF15	154	140	149	123	87	112	0.195284	0.290456	-0.262124
TFAP2A	317	353	334	276	247	217	0.0584938	0.10641	-0.240839
TFAP2C	179	208	181	191	208	208	0.0563435	0.103173	0.302619
TFAP2E	127	158	130	120	102	88	0.257051	0.362891	-0.221647
GBE1	1570	2042	2160	2155	2003	1911	0.000128186	0.000512621	0.281697
MSTRG.20796	1939	2700	2507	2334	2049	1832	0.952045	0.966717	0.00468612
SLC44A1	4249	6038	5744	4495	4142	3752	0.0258297	0.0533415	-0.162509
SLC44A2	1966	2093	2143	1183	1163	1075	5.4931e-23	2.79679e-21	-0.656229
SLC44A3	89	74	90	43	49	54	0.0298216	0.0603423	-0.58934
ZBTB7B	1624	1415	1658	1333	1179	1058	0.03068	0.0618176	-0.20255
MSI2	2632	3750	3547	3076	2935	2607	0.94477	0.96174	0.00524017
MSI1	1667	1604	1810	1593	1510	1403	0.726805	0.803604	0.0262529
MSTRG.20799	917	1381	1311	1195	1004	843	0.7059	0.786946	-0.0404574
PCNP	7748	10627	10667	10312	9482	8784	0.00534841	0.0138578	0.186504
MSTRG.985	318	464	416	263	229	217	4.11049e-05	0.000184729	-0.548724
PCNT	3051	2943	3125	3387	3288	2950	4.11851e-05	0.000185023	0.275669
STIMATE	1516	1730	1686	1390	1428	1345	0.569141	0.671865	-0.0392285
UBE2S	5110	4785	4973	6010	5437	4793	1.02967e-05	5.3624e-05	0.320397
HDAC1	6455	7124	6911	6281	5702	5447	0.510834	0.620582	-0.0322111
ENGASE	1252	1335	1348	838	788	705	2.59576e-13	5.16882e-12	-0.555226
THBS1	155	211	220	147	149	138	0.183763	0.276773	-0.222639
TOP3A	2992	3332	3177	3189	2743	2664	0.350623	0.463635	0.0557988
RPA1	4784	5198	5217	5226	5210	5017	2.80918e-05	0.000131336	0.228064
ADNP2	4817	5813	5644	5347	5366	4722	0.0118725	0.0274487	0.128597
RPA3	517	710	631	523	504	460	0.265912	0.373087	-0.113972
C1D	1000	1364	1115	1397	1356	1152	2.4019e-05	0.000114621	0.37099
NDUFS1	6369	7464	7598	6908	6239	5807	0.574592	0.677171	0.0262648
NDUFS2	4328	4434	4579	3774	3545	3430	0.0556153	0.102085	-0.110816
COQ9	1614	1679	1846	1574	1550	1354	0.969816	0.979197	0.00261016
NDUFS5	3102	3169	3037	2927	2628	2441	0.739331	0.813362	-0.0224289
NDUFS6	982	969	953	908	1035	871	0.107866	0.177703	0.154422
NDUFS7	1329	1117	1253	1187	1001	920	0.55895	0.662645	-0.0609748
NDUFS8	1135	1117	1112	990	956	785	0.234715	0.337211	-0.105558
COQ4	2172	2295	2454	1976	1795	1744	0.0435736	0.0830557	-0.125586
COQ7	356	469	446	451	441	375	0.0685571	0.121781	0.200974
COQ6	606	646	608	454	477	476	0.0619525	0.111713	-0.198422
ILF3	21410	23044	23466	25992	24406	22414	1.32735e-12	2.35149e-11	0.301098
ILF2	11564	13237	13094	12647	12340	11438	0.000463727	0.0016224	0.14704
NEK7	2442	3407	3613	3318	3099	2600	0.101937	0.169376	0.139123
ZRANB1	1599	1743	1902	1559	1546	1375	0.721245	0.798831	-0.0237817
ZRANB3	262	277	318	261	213	200	0.292529	0.403116	-0.146362
ZRANB2	5453	7618	8061	6255	5723	5286	0.300102	0.410818	-0.0804507
BOLA2	244	163	165	218	125	118	0.553316	0.657397	-0.142622
CHMP2B	3662	5082	4931	4525	4342	3925	0.102632	0.170374	0.113518
CHMP2A	2129	2323	2286	1642	1520	1491	1.34521e-07	1.03494e-06	-0.331796
MARCHF1	181	291	296	309	257	248	0.0580145	0.105784	0.295632
RREB1	1995	2367	2224	1943	2047	1712	0.947827	0.963712	-0.00438447
DENND2B	301	320	332	264	232	239	0.180143	0.272466	-0.172218
DENND2C	44	39	47	50	38	32	0.813613	0.871579	0.0764182
TPX2	14436	16527	16150	14903	14460	13367	0.129141	0.206708	0.0627566
PPT1	7142	8218	8222	8165	7831	7601	8.65096e-06	4.56974e-05	0.206377
PPT2	1466	1461	1504	1500	1593	1424	0.00334019	0.00921293	0.228696
INPP4A	1739	2434	2255	1767	1735	1504	0.0515204	0.0958119	-0.152291
HINT3	1462	2059	1964	1594	1527	1297	0.208778	0.30645	-0.104226
MICAL1	2872	3019	3232	1924	1763	1509	6.42986e-21	2.79632e-19	-0.613539
MICAL2	2184	2480	2484	2123	2036	1776	0.255615	0.361188	-0.0663839
MICAL3	3236	3587	3783	3648	3321	3027	0.0294183	0.059656	0.116273
PHC1	2969	3323	3532	3105	2791	2599	0.89653	0.928878	-0.00719271
PHC3	3671	5357	5146	5315	4658	4267	0.0066778	0.0167782	0.215977
PHC2	10420	10512	10368	8556	8049	7446	0.00178403	0.00534186	-0.182391
GPR108	1177	1380	1365	1034	986	960	0.00767558	0.0188799	-0.190877
MFAP3L	499	649	646	545	522	545	0.583175	0.684818	0.0564064
WSB1	5702	7617	7486	5183	4158	3837	1.9577e-09	2.07798e-08	-0.454796
ZNF362	386	401	382	277	270	242	0.00278638	0.00788331	-0.367785
SAFB	5839	6117	6122	7239	6760	6228	3.24289e-12	5.41562e-11	0.361462
ZNF367	1898	2778	2707	2911	2668	2499	3.5732e-05	0.000163218	0.341176
EMC10	1509	1539	1470	1773	1576	1492	8.10298e-05	0.000339545	0.296957
MGMT	1029	1127	1108	895	797	741	0.00408156	0.0109682	-0.223582
TSSC4	901	762	800	1017	875	998	0.000206103	0.00078919	0.427071
TRNP1	370	422	387	271	257	297	0.01857	0.0401917	-0.307742
MSTRG.12727	72	154	127	42	179	102	0.857939	0.903607	0.113263
KCTD21	233	247	264	161	171	151	0.00503095	0.0131483	-0.419905
MSTRG.18441	2865	3266	3400	2585	2506	2314	0.0032574	0.00900934	-0.159603
RNF8	2406	2681	2700	2448	2543	2227	0.116809	0.189857	0.0939852
RNF6	5371	6695	6942	6672	6104	5648	0.00376016	0.0102227	0.161351
RNF7	2309	2513	2383	2413	2324	2170	0.0222804	0.0470119	0.140378
RNF4	3868	4188	4380	4307	3806	3675	0.0193273	0.0416079	0.124301
RNF5	966	1006	969	853	771	796	0.354435	0.467443	-0.080105
RNF2	1885	2578	2404	2133	1984	1803	0.92762	0.950773	-0.00655769
MSTRG.7097	39	38	50	46	35	30	0.994277	0.996393	0.0023816
NCAPG2	6297	7631	7325	7468	7031	6438	8.70781e-05	0.000362103	0.182682
MSTRG.17000	50	47	40	51	39	44	0.601745	0.700256	0.162984
SYS1-DBNDD2	229	253	163	7	1	4	2.38407e-31	1.9907e-29	-5.55628
RFX1	364	365	433	327	271	315	0.270597	0.378304	-0.143299
ECPAS	13376	15693	15596	17467	17063	15787	1.57204e-19	5.7911e-18	0.377087
LRRC69	91	111	116	65	66	67	0.03574	0.0702848	-0.474324
CLTA	5136	4902	5498	4777	4800	4460	0.423032	0.536501	0.0539748
PPP1R21	841	1023	963	752	711	657	0.00930944	0.0222426	-0.210935
CLTC	32708	40548	39925	42973	40255	37358	2.73401e-11	3.95879e-10	0.297535
CLTB	2675	2465	2589	2387	2579	2171	0.32761	0.44027	0.0816409
RRAGA	2887	2905	3164	2854	2611	2469	0.686831	0.772015	0.0251089
LRRC61	962	899	971	1045	1046	846	0.00775462	0.0190221	0.247879
NGLY1	1936	2357	2242	1997	1855	1724	0.681801	0.767719	-0.0247005
MACO1	1817	2158	2131	2249	2191	2025	8.65673e-07	5.69462e-06	0.287518
ACSL5	933	1162	1201	693	726	707	2.18053e-06	1.31684e-05	-0.422001
NMD3	5379	6809	6983	6257	6167	5530	0.0486368	0.0912624	0.113351
C7orf31	351	454	419	374	379	364	0.503718	0.61438	0.07629
GLIPR1	6626	8299	8152	5575	5640	4864	1.24041e-08	1.14912e-07	-0.314961
YDJC	1112	1124	1015	1316	1358	1191	4.69846e-07	3.28028e-06	0.447406
PCOLCE	757	847	830	447	370	337	5.68755e-19	2.00103e-17	-0.877657
MSTRG.15766	164	263	232	209	179	199	0.777088	0.842832	0.0470411
EPM2A	58	79	45	82	57	64	0.213635	0.31211	0.355889
RNF103	1104	1291	1409	1231	1069	1071	0.68482	0.770238	0.0312148
ISCA2	587	502	611	530	441	484	0.827398	0.881446	-0.0265027
FAM118A	893	1074	1008	959	947	864	0.187134	0.280975	0.101567
FAM118B	944	1153	1221	1041	1026	1019	0.197759	0.293267	0.104867
ZCCHC24	458	489	481	441	409	329	0.476566	0.589225	-0.0793009
SYT15B	148	144	138	139	134	93	0.833809	0.885782	-0.0409611
RECQL	6919	8744	8780	7835	7798	7038	0.0689385	0.122337	0.0994521
MSTRG.14184	84	107	118	87	75	77	0.459748	0.572457	-0.162397
INTS5	1373	1397	1343	1338	1174	1225	0.452412	0.565585	0.0614322
GPR153	459	469	482	392	306	363	0.0867288	0.148136	-0.20858
MSTRG.15768	1370	1445	1500	853	869	775	8.0625e-15	1.90533e-13	-0.587179
SIK3	1331	1571	1585	1442	1305	1255	0.552254	0.656696	0.0393804
SIK2	1304	1655	1495	1244	1136	1180	0.134392	0.213964	-0.115773
MSTRG.2274	1187	1477	1288	930	930	910	0.000211332	0.000808223	-0.305935
ACTR8	1073	1245	1214	1400	1360	1144	1.47052e-06	9.17704e-06	0.346047
BAIAP3	66	61	63	21	25	20	7.57816e-05	0.000319584	-1.32739
BAIAP2	774	704	704	741	666	630	0.361234	0.474361	0.0951845
ACTR5	890	1020	1018	969	884	863	0.208608	0.306237	0.0953992
XPNPEP3	1668	2018	2059	1765	1684	1565	0.879313	0.917935	0.00955594
ACTR3	13328	17426	16939	14900	13373	12800	0.886516	0.92238	-0.00798348
ACTR2	20328	26272	26392	24593	23063	21249	0.0212414	0.0451389	0.124836
CLUAP1	892	891	1009	811	694	740	0.219196	0.318643	-0.112429
ENSG00000258674	412	161	497	182	165	57	0.0527928	0.0978052	-1.24405
RECQL4	6425	6501	6594	5897	5446	5101	0.391543	0.505263	-0.0490059
FBF1	775	775	844	515	444	431	1.42587e-09	1.55295e-08	-0.585038
MSTRG.16605	49	51	51	74	84	75	0.00131872	0.00408899	0.829818
COPS9	578	631	688	577	539	463	0.506159	0.616577	-0.0634531
GNRHR	40	48	54	33	32	38	0.440875	0.554414	-0.250754
ZNF524	161	161	136	100	115	95	0.0660375	0.118059	-0.365311
HYDIN	389	387	462	233	222	227	4.48196e-07	3.15197e-06	-0.65593
FOXP4	1519	1470	1350	1479	1343	1241	0.265531	0.372636	0.0993259
POLDIP3	3105	3369	3207	3755	3477	3093	6.86604e-07	4.60617e-06	0.29161
ZNF57	347	451	420	379	332	319	0.74999	0.821724	-0.0366271
MSTRG.11950	73	80	82	60	56	55	0.30422	0.415072	-0.255238
RASA1	4199	5503	5377	4130	3932	3566	0.005615	0.0144707	-0.167303
EDF1	5699	5640	5924	5008	4558	4295	0.0489139	0.0917411	-0.118666
RAPGEFL1	503	511	540	418	368	341	0.0135438	0.03072	-0.264617
GTDC1	207	211	281	289	234	212	0.07727	0.134464	0.272728
ALDH18A1	9602	10413	10334	10481	9948	8939	0.000945929	0.00303711	0.152853
TUFT1	1201	1396	1360	1330	1221	1157	0.105178	0.174068	0.109534
SLC25A10	2066	2057	2069	1917	1862	1620	0.994887	0.996602	-0.000459522
OTULIN	2627	3379	3107	3105	2967	2778	0.006655	0.0167277	0.164437
PTPRU	1583	1588	1665	1133	1048	1017	1.12065e-07	8.72352e-07	-0.396454
NUP85	2889	3031	3299	2645	2373	2342	0.042921	0.0821368	-0.122721
WDR74	1619	1974	1836	1945	1789	1633	0.00339415	0.00935145	0.186603
TGS1	3450	4525	4498	4135	4006	3587	0.0563322	0.103167	0.119194
COPS4	2430	2892	2851	2657	2624	2404	0.0365432	0.071572	0.116488
ANKS1A	1937	2167	2107	2069	1859	1742	0.250794	0.35546	0.0696251
IDUA	80	72	107	50	63	52	0.0947348	0.159397	-0.444433
MSTRG.2238	111	100	134	96	63	83	0.181564	0.274085	-0.310775
YTHDF2	6460	7498	7411	7807	6937	6504	3.25722e-05	0.000150043	0.194062
BMT2	1089	1440	1350	1170	1057	943	0.278786	0.387718	-0.0861854
GLB1	2377	2611	2684	2237	2059	2109	0.365639	0.478841	-0.0558746
ACTRT3	139	206	139	216	231	242	5.6963e-05	0.000247215	0.721637
TINF2	1224	1317	1362	1019	1002	1105	0.202369	0.298689	-0.112495
SEPTIN2	15978	20322	19968	18706	17773	17188	0.00673584	0.0169071	0.140558
SEPTIN3	2352	2783	2655	1429	1439	1297	2.79202e-29	2.06923e-27	-0.698791
SEPTIN4	120	119	129	26	33	38	1.50764e-10	1.94072e-09	-1.71539
SEPTIN5	201	216	303	221	288	83	0.846013	0.895186	-0.0943741
SEPTIN6	1684	1900	1748	1235	1189	1118	2.91398e-08	2.54694e-07	-0.387898
SEPTIN7	8248	10486	10778	9785	9361	8435	0.0495088	0.0926211	0.109929
SEPTIN8	4085	4936	4938	3872	3646	3292	0.00138444	0.004272	-0.164286
SEPTIN9	4111	4344	4542	4559	4546	3907	0.000273604	0.00101507	0.202165
GPATCH8	4850	5386	5451	5071	4500	4012	0.877928	0.916949	-0.00824506
ZNF597	629	790	732	676	649	585	0.707552	0.788301	0.0333147
POGLUT1	944	1181	1171	1138	1060	977	0.0428195	0.0819926	0.151606
ADAM10	6181	7988	8108	7014	6888	6237	0.283785	0.393012	0.0632518
ADAM15	5108	5061	5430	5392	5218	4816	0.00194704	0.00575838	0.183596
ADAM17	3021	3972	3789	3115	3286	2799	0.761399	0.830997	-0.0206407
MSTRG.18130	284	334	360	250	226	223	0.0310354	0.0624547	-0.27874
FAM199X	4754	7358	6879	6066	5628	5059	0.714651	0.793529	0.0313305
SPIRE1	2740	3332	3352	2577	2448	2195	0.00155919	0.00474924	-0.179463
TYW1	1594	1767	1785	1434	1429	1289	0.0993566	0.165727	-0.106587
SNRPB2	4106	4995	4763	4626	4183	3892	0.135318	0.215111	0.0772264
CPNE2	1772	1794	1787	1590	1636	1433	0.99071	0.993805	-0.000858292
CPNE1	6177	6632	6425	4844	4716	4241	1.71455e-07	1.29055e-06	-0.278709
NDUFA1	407	481	387	484	353	312	0.759543	0.829695	0.0425214
CPNE7	3344	3550	3604	2704	2453	2156	7.92024e-08	6.35496e-07	-0.323327
DNMT3B	896	996	959	796	781	707	0.141306	0.222848	-0.117807
MMP24	81	92	97	105	75	67	0.767928	0.835865	0.0683331
DNMT3A	866	1033	934	976	886	739	0.379233	0.492457	0.0760955
NEPRO	2995	3865	3834	3708	3477	3174	0.00762467	0.0187658	0.161049
ZNF121	10588	13260	13460	11554	10310	9588	0.445845	0.559091	-0.0406947
ATAD5	2653	3419	3496	3331	3192	2740	0.0160115	0.0354631	0.159576
SHFL	1590	1657	1505	835	763	606	2.99641e-22	1.43244e-20	-0.915334
XRN2	10141	11616	11830	10952	10925	9774	0.00745139	0.0184153	0.118623
U2AF1L4	53	82	78	45	67	45	0.428041	0.541646	-0.226425
NDUFA8	2430	2781	2769	2461	2328	2181	0.877423	0.916498	0.0083785
NDEL1	1103	1235	1258	1002	946	903	0.0686951	0.122009	-0.131267
SNRPB	10289	10165	10733	11384	10185	9530	0.000930334	0.00299702	0.193028
SNRPC	3167	3404	3304	3141	3405	2965	0.0248719	0.0515927	0.148161
PROSER1	4812	5389	5469	5737	5463	4657	2.65744e-05	0.000124989	0.217698
SNRPA	2794	2816	2784	2307	2223	2074	0.0284756	0.057974	-0.146994
SHANK3	1480	1405	1552	1185	1115	1089	0.020194	0.0432211	-0.188972
SHANK2	373	372	397	291	272	196	0.00390049	0.0105402	-0.395524
SHANK1	6762	6640	7057	5093	4997	4550	3.10706e-06	1.81374e-05	-0.283828
SNRPE	1643	1804	1878	1634	1506	1325	0.412804	0.526622	-0.0534242
KLC4	312	325	364	282	234	225	0.0719706	0.12673	-0.233641
MSTRG.16650	1179	1331	1237	1006	967	989	0.0907248	0.153911	-0.134509
MSTRG.970	532	666	658	634	554	457	0.791403	0.854216	0.0271608
MAST1	211	202	216	141	135	106	0.00203236	0.00597121	-0.523937
DTWD2	604	934	913	987	813	743	0.0207569	0.044267	0.262198
TECR	2561	2598	2563	2442	2250	1957	0.775046	0.841055	-0.0198374
PLAC8L1	65	74	55	49	45	66	0.816129	0.873005	-0.0683632
UCP2	1455	1415	1484	1219	1232	1069	0.173841	0.26405	-0.108476
ENSG00000289346	127	142	196	144	167	145	0.333555	0.446201	0.182939
NPIPA8	496	592	675	646	444	314	0.392447	0.506273	-0.137571
NPIPA9	2687	2300	2531	2410	2384	2378	0.15927	0.245945	0.129226
MSTRG.14365	76	141	141	72	66	83	0.0605847	0.109609	-0.470987
BIRC2	5076	6398	6551	6088	5849	5463	0.00501537	0.0131198	0.157343
MAST4	9859	11465	11455	7350	6838	6281	5.93805e-29	4.27438e-27	-0.476052
NPIPA7	302	261	354	267	290	299	0.483464	0.595024	0.106454
NPIPA1	2837	2770	2969	2586	2445	2402	0.930578	0.952791	-0.00595329
NPIPA2	92	105	90	69	77	36	0.0850436	0.145774	-0.466716
NPIPA3	101	144	63	72	88	29	0.136318	0.216262	-0.522167
ZDHHC14	170	160	176	219	229	203	0.000291809	0.00107434	0.563927
ZDHHC17	2100	2827	2849	2529	2347	2042	0.603794	0.702035	0.0384398
ZDHHC16	1537	1515	1551	1138	1161	1169	0.0153724	0.0343024	-0.205884
ZDHHC11	631	705	777	761	715	721	0.00319195	0.00884536	0.262475
LINC02210-CRHR1	213	266	262	173	211	180	0.228046	0.328951	-0.184465
ZDHHC13	2021	2456	2559	2024	1890	1720	0.0662504	0.118389	-0.115186
ZDHHC12	835	791	771	718	649	664	0.682682	0.768524	-0.0413755
PRKAG1	3211	3848	3637	3110	2768	2561	0.0128352	0.0293251	-0.139577
PRKAG2	2282	2728	2544	2309	2256	2191	0.466379	0.579159	0.044806
PCSK7	1876	2005	2089	1645	1598	1520	0.0540567	0.0996409	-0.12276
PCSK5	727	892	882	558	526	552	1.30399e-05	6.65815e-05	-0.403901
DUSP28	175	174	178	234	255	186	0.000478429	0.00167057	0.554211
HIPK2	5392	6942	6726	6896	6446	5801	0.000129463	0.000517066	0.212321
HIPK1	3952	5063	4993	4716	4402	4184	0.0196104	0.042116	0.13314
MSTRG.14479	1089	1369	1407	945	983	783	0.00030644	0.00111998	-0.306052
DUSP22	709	733	672	559	540	506	0.0461503	0.0872501	-0.198188
LEMD3	1788	2547	2430	2699	2347	2011	0.00177029	0.00530797	0.266763
LEMD2	1643	1684	1839	1454	1383	1189	0.025127	0.0520621	-0.16043
ARMH3	1136	1355	1308	1130	1113	1088	0.818034	0.87452	0.0168635
SPDYE1	63	82	84	65	71	59	0.922477	0.947595	-0.0239612
ARMH4	485	602	594	299	335	273	1.76404e-09	1.88843e-08	-0.68365
ENSG00000285043	4416	2979	2921	6232	2751	5763	0.100041	0.166602	0.697769
ERFE	282	307	325	240	207	186	0.0141655	0.031968	-0.329848
NAPG	1924	2886	2755	2579	2331	2045	0.319286	0.431723	0.0883045
ESPL1	3453	3595	3806	3406	3164	2952	0.832606	0.88499	0.0117921
C3orf18	580	654	546	513	517	472	0.680684	0.767032	-0.0439389
NAPA	2222	2461	2384	2281	2078	1858	0.807668	0.866545	0.0148272
YAF2	890	1361	1341	1364	1211	1119	0.0123053	0.0283056	0.251824
LARP1	15813	16221	16438	16905	15933	14748	0.000765367	0.00252868	0.172391
LARP4	3457	4893	4826	5876	5454	4857	8.53804e-12	1.34177e-10	0.506337
LARP7	1783	2059	1974	2244	2015	1886	3.04225e-06	1.78224e-05	0.281284
MSTRG.14875	559	650	708	495	460	440	0.00915395	0.0219516	-0.252966
RAB9B	111	189	222	177	167	132	0.691129	0.775572	0.0808464
MSTRG.6325	51	59	68	71	65	33	0.697509	0.780355	0.117613
DDX49	1437	1524	1490	1591	1499	1446	0.000909053	0.00294209	0.228678
MSTRG.17	61116	72309	69527	58094	60399	53420	0.475982	0.588807	-0.034114
MSTRG.14	416	433	474	364	317	296	0.0367481	0.071906	-0.237136
DDX41	2080	2246	2327	2229	1961	1932	0.182397	0.275077	0.0817763
FDFT1	7674	8247	8764	6546	6290	6222	0.00138813	0.00427918	-0.168583
ZNF177	45	92	48	46	32	14	0.0408605	0.0789172	-0.81664
PTER	2295	3126	3199	2582	2261	2113	0.188046	0.281967	-0.101075
DDX47	3223	3349	3612	4242	3813	3840	6.05215e-13	1.13308e-11	0.426378
LMLN	640	869	811	520	505	475	1.72037e-05	8.53708e-05	-0.420376
ZGPAT	1206	995	1155	1031	975	916	0.956925	0.970406	-0.00560351
PLTP	210	202	231	140	136	106	0.00104866	0.00332856	-0.554217
ATMIN	1845	2121	2153	2219	2049	1877	0.000318999	0.00116113	0.208997
EIF5A2	1173	1780	1773	1757	1624	1470	0.0090379	0.0217191	0.249747
MSTRG.15077	49	62	68	71	83	65	0.0516349	0.0959679	0.499015
LGR4	943	1289	1232	866	849	777	0.00204836	0.00600977	-0.265955
ELAVL1	6075	7496	7241	7590	6899	6450	1.419e-05	7.17419e-05	0.213493
CDKN1C	75	92	149	94	98	81	0.992455	0.995156	0.00233928
CDKN1B	955	1161	1179	960	863	795	0.0991418	0.165434	-0.127575
LSM14A	5658	7515	7144	6777	6414	6293	0.0144078	0.0324039	0.149638
UBE2D2	3421	4259	4120	4132	3652	3334	0.0414459	0.0799	0.117642
UBE2D3	14330	17165	16968	16730	16345	14605	2.87542e-05	0.000134133	0.181311
MSTRG.10937	133	113	106	140	114	143	0.0779902	0.135576	0.370556
SNX21	960	1039	1086	834	746	717	0.00453304	0.0120289	-0.22362
SAP130	2729	2647	2676	2612	2385	2294	0.447767	0.560997	0.0540874
DNAI3	55	87	91	28	64	55	0.184705	0.277924	-0.434312
PAQR7	1145	1164	1177	1021	1035	928	0.763066	0.831874	-0.0239831
DNAI4	77	81	92	70	59	59	0.386516	0.499954	-0.209075
FARSB	4147	5052	4984	4473	4090	3834	0.834098	0.885871	0.010669
APOO	684	743	678	615	555	585	0.539221	0.64555	-0.060077
FBXO34	1870	1985	2127	1647	1657	1597	0.222281	0.32217	-0.0828962
FAM151B	96	127	148	113	152	65	0.899107	0.930995	0.0324213
STX12	2355	3183	3001	2249	2141	2114	0.010374	0.0244237	-0.182246
FAM104A	1934	2342	2382	1695	1764	1635	0.00809608	0.0197321	-0.178118
POLR2K	2629	3586	3422	3817	3055	3000	0.00190512	0.00565576	0.240694
CCDC50	4450	5644	5737	5078	4719	4192	0.641188	0.733681	0.0273811
CCDC51	830	804	800	699	614	633	0.202353	0.298689	-0.124425
TMEM127	2776	3082	2988	2587	2378	2464	0.445536	0.558816	-0.0476958
FOXJ3	3983	5006	4615	4691	4535	4251	0.000481604	0.00167931	0.192813
FRAS1	2233	2616	2639	2162	2037	1815	0.049568	0.0927041	-0.113033
TMEM123	13579	19976	19471	15659	14698	13955	0.550167	0.65479	-0.0455719
CCDC57	1950	1966	2138	1510	1378	1252	6.00412e-07	4.10042e-06	-0.349323
NUDT4	4088	5765	5482	5069	4716	3980	0.49486	0.605818	0.0512732
C9orf72	1742	2424	2328	2179	2035	1812	0.18888	0.283015	0.100285
TMEM129	814	792	837	710	584	554	0.0342622	0.0678043	-0.20686
TMEM128	818	1114	1079	717	714	722	0.00412033	0.0110555	-0.271508
PAXIP1	2533	2893	2921	2495	2286	2228	0.385296	0.498639	-0.048006
MSTRG.7708	1902	1986	2356	2326	2486	2078	6.37902e-06	3.46776e-05	0.345769
STX18	1447	1598	1530	1485	1387	1233	0.522221	0.630258	0.0436549
MSTRG.7705	52	44	66	44	44	50	0.936588	0.957144	-0.0242097
GET3	3094	3186	3219	3123	3215	2997	0.00603045	0.0153832	0.176977
NPHP3-ACAD11	579	751	1019	403	312	357	3.4558e-10	4.1262e-09	-0.917154
NUFIP2	7587	10263	10485	9357	8895	8026	0.128103	0.205433	0.100994
NUFIP1	902	1032	1064	1151	1030	940	0.000512788	0.00177667	0.260147
PREPL	5929	7835	7794	5685	5480	4980	0.000663732	0.00223114	-0.208296
MSTRG.21184	46	46	49	37	28	42	0.561893	0.665379	-0.191364
CABP1	55	57	71	44	25	41	0.0973182	0.163087	-0.528407
C9orf78	6359	6678	6765	6683	6434	6297	0.00139781	0.00430479	0.173941
SLC35B1	2734	2947	3123	3417	3382	3156	1.05023e-11	1.61996e-10	0.38103
SLC35B3	934	1257	1295	1087	1035	1061	0.363043	0.476238	0.0813556
SLC35B2	2467	2393	2695	2191	2094	2003	0.361072	0.474198	-0.0641251
FBXO30	4420	6342	6287	7318	6988	6522	2.35961e-11	3.45258e-10	0.501322
SLC35B4	3090	4251	3920	3702	3480	3243	0.148534	0.232229	0.0974924
FBXO32	416	499	560	568	564	460	0.00316188	0.0087791	0.314815
FBXO33	1221	1729	1637	1699	1531	1382	0.00934955	0.0223096	0.215646
IGFBP6	1232	1188	1160	966	928	903	0.0772204	0.134406	-0.157698
FBXO38	2945	3280	3317	2288	2177	2051	1.54686e-10	1.98103e-09	-0.347094
ENSG00000259522	295	393	569	415	830	107	0.694694	0.778269	0.300193
PELP1	2101	1962	2104	2081	2053	1794	0.0716546	0.126387	0.139426
MBOAT2	3172	3917	4011	3376	3289	3006	0.88594	0.921934	0.0082081
MBOAT1	1013	1172	1175	891	727	745	0.000197167	0.000758218	-0.305097
MBOAT7	4128	4068	4070	4081	3781	3426	0.246386	0.350521	0.0763081
MSTRG.6287	68	105	96	90	73	62	0.82671	0.880863	-0.0523845
MSTRG.6417	251	210	294	151	180	137	0.00550797	0.0142271	-0.490501
SPSB3	256	181	182	146	136	93	0.0119727	0.0276217	-0.545756
SPSB2	190	197	181	195	178	191	0.226961	0.327649	0.191639
SPSB1	1881	2051	2083	1727	1634	1554	0.147805	0.231321	-0.0886857
HINT1	5513	6023	6455	6376	5851	5602	0.000109038	0.000442546	0.19008
HINT2	174	206	178	101	100	135	0.00884399	0.0213185	-0.519358
SLC25A53	79	91	80	72	82	71	0.823763	0.879069	0.0520295
SLC25A51	748	834	916	821	819	861	0.022287	0.0470179	0.210697
PHLDB3	412	382	449	366	394	357	0.696428	0.779634	0.0475408
ENSG00000258461	50	69	91	51	48	46	0.261062	0.367533	-0.320555
CDC34	2092	2184	2126	2271	2409	2107	4.89119e-05	0.000216169	0.285172
CDC37	9966	10507	10805	10226	9492	8955	0.113652	0.185533	0.0752427
ALAS1	3477	3931	3840	4135	3799	3723	8.28537e-07	5.46468e-06	0.254881
MSTRG.1288	344	463	453	351	342	270	0.137014	0.217256	-0.182762
FICD	396	426	401	355	309	299	0.211744	0.309875	-0.145184
EIF1	12273	13972	13211	13371	12520	11514	0.00552021	0.0142508	0.124507
BRWD3	1716	2246	2309	1677	1627	1508	0.0182272	0.0395512	-0.172697
BRWD1	5002	6207	6445	5381	5606	5144	0.194813	0.289928	0.0796286
S100A1	80	92	92	56	59	69	0.208834	0.306497	-0.309925
S100A3	104	123	129	102	104	91	0.776478	0.842316	-0.0561018
KIAA0513	1069	1080	1092	1095	1076	1044	0.0187266	0.0404816	0.18989
FBXO31	1782	2023	2049	1935	1923	1689	0.0386842	0.0751076	0.125452
LONRF3	962	959	1160	968	982	887	0.339485	0.452509	0.0841946
THEM4	1196	1194	1351	1209	1122	962	0.859471	0.90446	0.0143123
LONRF1	921	1169	1146	1046	1031	908	0.24919	0.353791	0.089619
TCFL5	1347	1558	1504	846	860	799	1.29244e-16	3.6459e-15	-0.610835
JARID2	964	995	1060	1008	932	855	0.25444	0.359812	0.0890627
EIF5	9697	11501	11519	20634	19889	18302	1.23233e-139	1.1025e-136	1.05156
CDCA7L	3954	4879	4842	4170	3980	3766	0.876376	0.916033	0.00825874
MSTRG.17749	189	183	184	212	169	143	0.528088	0.635257	0.106542
MOSPD3	857	857	961	577	538	556	4.41385e-07	3.11106e-06	-0.475653
APBA3	507	472	537	392	407	320	0.0419369	0.0806851	-0.241197
SPIN2A	55	58	60	31	46	49	0.433699	0.547258	-0.243893
SPIN2B	208	211	220	196	183	195	0.748425	0.820555	0.048612
PGLS	726	688	671	640	646	503	0.800249	0.861167	-0.0276505
ATP5F1D	2034	1907	1925	1752	1804	1527	0.893862	0.927326	-0.0111812
DENND6B	78	80	96	57	44	38	0.0111914	0.0260736	-0.672181
MSTRG.6802	687	762	730	581	436	372	8.45376e-05	0.00035318	-0.456171
MORC3	2415	3459	3335	3301	3080	2702	0.015708	0.0349144	0.189153
MORC4	2977	3474	3505	2885	2860	2553	0.277095	0.385796	-0.0583579
CHKB-CPT1B	636	489	558	271	368	294	3.29832e-05	0.00015153	-0.655855
GPATCH2L	4288	5086	5486	4869	4490	3998	0.37926	0.492457	0.0504925
TXNL4A	2734	3046	2867	3056	2867	2635	0.0011389	0.00359131	0.185945
WDR3	4794	5888	5954	5671	5224	5122	0.00408165	0.0109682	0.152546
ATP5F1C	8061	9407	9812	7564	6969	6776	0.00157326	0.00478742	-0.150651
RB1CC1	6115	7027	7652	6993	6499	5863	0.0553793	0.101675	0.100489
CCNA2	4689	5841	5805	6571	6407	5821	3.53339e-15	8.66061e-14	0.409428
DIAPH2	948	1278	1219	1139	1074	900	0.487646	0.599271	0.0591652
ATP13A1	3038	3061	3111	3123	2715	2627	0.246051	0.350392	0.076031
VPS28	3611	3346	3563	2505	2485	2277	8.22528e-06	4.36348e-05	-0.336491
DYNC1I2	5260	5851	5996	4786	4854	4362	0.0913219	0.154778	-0.0851288
SKA1	1474	1923	1883	1962	1851	1612	0.000539133	0.00185819	0.244828
RAI1	1925	1892	2069	1902	1880	1734	0.12936	0.206953	0.106911
SKA3	2922	3300	3128	3511	3491	3147	7.95775e-09	7.5853e-08	0.320804
SKA2	3531	4865	4579	4585	4199	3774	0.0188865	0.0407709	0.160274
CEP126	416	553	552	443	429	384	0.52484	0.63215	-0.0685242
LRRIQ3	85	108	91	73	66	44	0.0782468	0.135966	-0.437622
C1orf112	1476	1632	1786	1418	1285	1261	0.147553	0.230983	-0.0997978
C1orf115	973	1141	1051	821	749	728	0.00118853	0.00372812	-0.258678
MEF2D	1286	1382	1397	1291	1254	1252	0.146798	0.230003	0.105708
ADAT1	1573	1818	1727	1797	1768	1698	0.000158937	0.000622674	0.245132
ADAT3	137	104	121	111	134	113	0.398466	0.512159	0.179706
LGALS3BP	2285	2365	2076	644	583	541	1.13772e-81	3.85135e-79	-1.73178
TTBK2	1522	1972	1953	1385	1249	1184	2.3516e-05	0.000112505	-0.305723
MOB1B	1707	2761	2636	2146	1976	1745	0.535859	0.642631	-0.0628986
BTBD2	1824	1828	1798	1544	1445	1367	0.090879	0.154131	-0.124766
E2F7	3830	5023	4909	4871	4605	3884	0.0125709	0.0288107	0.162508
E2F6	1652	2119	2055	2294	2346	2150	1.82049e-10	2.28703e-09	0.429507
E2F5	1387	1883	1751	1639	1438	1267	0.957735	0.970678	-0.00425037
E2F4	3464	3702	3890	4011	3749	3501	1.22175e-05	6.27664e-05	0.228241
E2F3	3311	4240	3825	4209	3821	3417	0.000543148	0.00187048	0.21242
E2F1	2142	2299	2259	1938	1711	1673	0.0396085	0.0767238	-0.131755
THAP4	2291	2371	2388	2286	2158	2155	0.105467	0.17441	0.106558
ZNFX1	6987	7956	7981	5568	5118	4740	1.53514e-16	4.24452e-15	-0.369033
C6orf89	2839	3362	3313	2922	2910	2695	0.384614	0.497954	0.0476718
E2F8	959	1125	1200	1087	991	888	0.461533	0.574223	0.0565917
ACBD3	3416	4275	4371	4742	4439	4038	2.50433e-09	2.61279e-08	0.338406
MSTRG.6806	251	318	310	305	234	243	0.795207	0.857353	0.0352072
ENSG00000270149	108	139	18	10	61	8	0.170684	0.260044	-1.568
ACBD7	337	399	456	386	383	421	0.0931972	0.157284	0.210008
ACBD6	1403	1483	1548	1181	1063	967	0.000208146	0.000796526	-0.265823
ACBD5	2643	3547	3760	3012	2695	2425	0.280882	0.389984	-0.0830515
ACBD4	303	332	346	154	126	122	1.07485e-13	2.24374e-12	-1.08628
MON2	3145	4128	4078	3138	3075	2656	0.0228683	0.0480258	-0.148755
PPP1R13L	93	81	98	84	77	61	0.67429	0.761678	-0.0989796
EEF2	90940	96125	95118	91762	89835	83429	0.0208882	0.0445015	0.110453
MSTRG.8998	462	541	530	384	343	345	0.00310365	0.00865196	-0.311682
ZDBF2	1350	1974	2074	1615	1420	1319	0.303452	0.414295	-0.0988372
BRI3BP	4262	5446	5121	5250	5070	4485	0.000281144	0.00103935	0.203246
TUSC1	411	350	363	456	422	397	0.00331872	0.00915975	0.375681
TUSC2	1040	977	1074	1169	1067	971	0.00355945	0.00972985	0.249922
ZNF337	1889	2298	2136	1165	1012	906	5.49464e-31	4.41156e-29	-0.834937
RPGR	827	963	943	730	723	676	0.055304	0.10159	-0.155475
HYLS1	314	393	432	551	505	516	1.16971e-09	1.29308e-08	0.674023
PYCR3	1005	1057	1058	982	1007	931	0.179458	0.271529	0.106906
PYCR2	2159	2243	2343	1903	1913	1618	0.0917745	0.155377	-0.112018
PYCR1	4009	4094	4297	3919	3666	3479	0.528959	0.635939	0.0359285
FAM234A	1742	1831	1821	1505	1299	1194	0.00114153	0.00359871	-0.234437
COX6A1	3746	3953	4337	3646	3199	3072	0.180224	0.27252	-0.0782809
FAM168A	2459	2894	2653	2103	1833	1783	7.76647e-06	4.14289e-05	-0.283315
GNG10	3514	5126	5215	4849	4457	4250	0.0269674	0.0553263	0.181613
GNG12	6911	10330	10225	9291	8488	7790	0.182782	0.275587	0.109014
URB2	2219	2499	2506	2849	2729	2467	4.48105e-11	6.29206e-10	0.357844
URB1	4233	4740	4808	5422	5281	4804	2.94291e-15	7.32802e-14	0.373382
SMDT1	480	475	537	420	436	400	0.674804	0.762121	-0.0457565
IFITM3	7044	7361	7347	3541	3528	3162	2.11799e-56	3.84462e-54	-0.888027
IFITM2	7625	7466	8108	4899	4752	4525	1.15565e-16	3.2822e-15	-0.51025
HPCAL1	3216	3057	3230	2549	2281	2259	0.00194664	0.00575838	-0.225198
LIPE	434	408	372	445	395	369	0.13472	0.214378	0.187782
LIPG	139	163	158	129	104	98	0.134878	0.214602	-0.274165
EIF2B2	2015	2205	2134	1877	1669	1641	0.151835	0.23671	-0.0915394
DFFA	5742	6394	6550	5892	5446	4992	0.871531	0.912245	0.00744116
SEC24D	2697	3252	3116	3649	3383	3185	1.0916e-12	1.96159e-11	0.376964
RCN2	5411	7316	6921	6065	5619	5141	0.798001	0.859412	-0.0160084
REV3L	3265	3750	3931	3359	3076	2911	0.650726	0.742154	-0.0238563
SEC24A	3315	4165	4219	4464	4320	3975	4.77965e-09	4.73616e-08	0.332634
SEC24C	5951	6756	6246	6565	6062	5627	0.00454045	0.012046	0.146699
SEC24B	3332	4143	4076	3511	3322	3110	0.85689	0.902805	-0.00985385
RNF19B	1003	1068	1066	944	898	785	0.472375	0.585097	-0.0562933
RNF19A	4224	5448	5262	4012	3911	3557	0.00298061	0.00836669	-0.171938
DPP3	1367	1466	1358	1765	1645	1554	5.14769e-10	5.97543e-09	0.444187
CSMD3	84	134	118	25	27	10	6.81093e-12	1.09368e-10	-2.23601
CILK1	1482	2096	2065	1655	1581	1466	0.525706	0.632907	-0.0521769
MRPL43	1488	1517	1538	1382	1419	1161	0.991609	0.994467	0.000814367
MRPL42	3685	5496	5365	5251	4681	4590	0.0111934	0.0260736	0.210741
IPP	868	887	1022	781	793	675	0.245838	0.350179	-0.102587
MRPL46	695	669	731	772	758	792	0.00036519	0.0013091	0.351769
MRPL45	2031	2303	2422	2240	2111	2215	0.0136812	0.030998	0.1664
MRPL44	2282	2519	2503	2344	2281	2201	0.0723811	0.127328	0.106223
TRIP6	4532	4636	4585	4591	4453	3863	0.0832221	0.143239	0.105894
TM4SF19	3302	3750	3948	3053	2794	2671	0.00199597	0.00587947	-0.164843
TRIP4	926	1074	958	1044	1028	952	0.00325775	0.00900934	0.234771
PMEL	47	49	38	45	35	29	0.745997	0.818542	-0.107743
CEP295	2523	2917	3077	1698	1703	1552	3.99867e-21	1.7635e-19	-0.576285
TASOR	6349	8114	8219	7897	7326	6400	0.0206291	0.0440394	0.136569
SAMD12	2433	2952	2989	2671	2481	2070	0.863265	0.906852	-0.0112141
ZNF699	526	642	659	506	459	425	0.0514944	0.0957777	-0.189564
POM121C	4543	5023	5069	5804	5346	4800	3.29443e-11	4.72114e-10	0.324744
RILP	554	576	588	429	459	373	0.019723	0.0423361	-0.245898
ZNF691	459	468	453	291	279	221	9.69312e-07	6.31734e-06	-0.607141
ZNF692	1096	1115	1098	947	858	811	0.0865961	0.147969	-0.140535
ZNF695	465	512	595	579	446	421	0.487811	0.599327	0.0794564
ZNF697	1945	2453	2250	1552	1452	1289	2.08522e-10	2.57759e-09	-0.427033
ARFGAP2	2363	2355	2499	2365	2016	1921	0.981034	0.986979	0.00166465
ARFGAP1	4882	4947	5042	4643	4281	4039	0.990235	0.993458	0.000711879
LAMB1	8342	9339	9670	6322	5980	5468	1.96194e-21	8.77619e-20	-0.419296
LAMB3	39218	39896	40708	28318	27487	26069	4.50523e-11	6.31766e-10	-0.348998
LAMB2	4275	4227	4243	3006	2875	2765	6.2014e-08	5.0667e-07	-0.360753
ATP7B	938	1054	1081	652	598	657	6.49702e-08	5.27725e-07	-0.481567
NEK6	1375	1513	1499	1229	1169	1003	0.0179373	0.0390112	-0.167169
MPHOSPH8	3601	3772	4077	3822	3517	3123	0.228081	0.328963	0.0693918
NEK4	2581	3342	3265	2950	2598	2458	0.907931	0.937342	0.00741506
COPZ2	161	248	175	136	125	97	0.00932096	0.0222541	-0.502962
BMF	74	104	113	59	41	46	0.00249721	0.00715734	-0.786477
NEK3	1138	1222	1222	1021	944	801	0.0259663	0.0535709	-0.17449
NEK1	1114	1346	1415	1280	1180	1099	0.251883	0.356881	0.0827718
U2AF1	1633	1696	1859	2234	1737	1560	0.000911591	0.00294726	0.287257
MSTRG.4549	1343	1564	1597	1591	1341	1187	0.346232	0.459089	0.0711656
U2AF2	6313	6538	6863	8230	8338	7882	8.75372e-20	3.33253e-18	0.513709
NEK8	129	144	154	126	122	108	0.743039	0.816437	-0.0591969
NEK9	3858	4425	4420	3518	3320	2946	0.000553966	0.00190354	-0.174478
MSTRG.10744	134	167	151	109	96	83	0.0183983	0.0398889	-0.44869
GPR162	347	246	360	166	123	160	3.29609e-06	1.91287e-05	-0.889677
GPR160	1073	1567	1697	1225	989	934	0.0194374	0.0418017	-0.252468
GPR161	1480	1582	1733	1188	1157	1088	7.87893e-05	0.00033082	-0.278304
STC1	51722	59654	61606	30339	29344	26957	8.32766e-88	3.16072e-85	-0.792697
G0S2	11882	11281	12224	7514	7380	7076	1.15838e-13	2.41009e-12	-0.488141
DHPS	421	403	463	243	190	172	8.71441e-11	1.17112e-09	-0.893928
MSTRG.13211	90	82	122	95	86	72	0.942479	0.960188	-0.0167414
ZZZ3	1890	2457	2411	2490	2418	2318	4.22128e-06	2.39889e-05	0.305868
ASTN2	257	276	277	178	158	139	0.000101348	0.000414291	-0.570884
MLF2	7599	7683	7929	8257	7559	7444	0.00034885	0.001257	0.203046
CCDC7	336	374	379	321	220	219	0.0219714	0.0465007	-0.322338
SHF	297	288	278	236	210	193	0.0941163	0.158506	-0.237637
DYNC2H1	2746	3007	3331	2808	2930	2518	0.298616	0.409163	0.0663701
CRPPA	46	47	41	74	59	42	0.0564371	0.103314	0.573364
MGA	3699	4465	4643	4232	3917	3755	0.0628665	0.113175	0.101018
PARS2	373	349	364	232	252	238	0.00442997	0.0117828	-0.388163
MTHFD2	9970	12238	12009	10789	10183	9240	0.581607	0.683425	0.0254685
MTHFD1	8999	9614	9316	8809	8637	7851	0.264099	0.370959	0.057647
ZNG1A	1749	2141	2089	2472	2239	1994	3.69073e-09	3.74303e-08	0.368336
ZNG1B	745	699	773	711	547	692	0.889636	0.924398	0.0163198
ZNG1E	941	1090	1113	1066	1143	1058	0.000991126	0.0031668	0.262588
ZNG1F	876	1232	1209	1148	1023	889	0.328816	0.441559	0.0904197
MECOM	1167	1494	1464	1432	1390	1267	0.00660962	0.0166336	0.194306
RSPH3	550	715	660	402	379	307	8.95792e-09	8.50629e-08	-0.620021
NSD1	4213	4704	4835	4561	4518	3941	0.0146668	0.0329155	0.123617
NSD3	6983	8811	8902	8133	7621	6764	0.185364	0.278747	0.0725976
NSD2	11611	13083	13251	11426	11035	10539	0.942027	0.959992	0.00316636
TGFB3	350	361	367	349	313	328	0.506954	0.61723	0.0793268
NUDCD2	1278	1552	1638	1503	1298	1192	0.577032	0.679324	0.0416022
NUDCD3	2445	2818	2689	2194	2278	1916	0.071866	0.126599	-0.113396
NUDCD1	6513	8607	8482	7505	6954	6728	0.371907	0.485222	0.0537567
GPT2	3523	3968	3738	3198	2871	2844	0.0219792	0.0465057	-0.131076
MMP24OS	879	1080	1023	733	716	582	4.58573e-05	0.000204109	-0.351638
GCH1	1459	1932	2009	1553	1421	1283	0.0846349	0.145213	-0.135456
HMGN5	572	888	884	952	895	692	0.00630995	0.0159952	0.3238
IFI27L1	233	229	304	173	161	161	0.00759331	0.0187033	-0.425045
IFI27L2	558	521	474	370	325	364	0.00689484	0.0172474	-0.354941
SAMD4A	1996	2682	2419	2126	1914	1761	0.231206	0.332819	-0.0851193
ADSL	2827	3275	2998	2943	2769	2788	0.0881428	0.150202	0.106112
WDHD1	3307	4233	4157	3709	3499	3141	0.615091	0.711293	0.0295382
PRSS12	1077	1218	1241	836	806	741	9.08604e-07	5.94891e-06	-0.365796
PTGFRN	5599	6388	6258	5330	5361	4830	0.546285	0.651605	-0.0295155
TIMMDC1	2328	2718	2712	1951	1824	1784	2.22106e-06	1.33809e-05	-0.275679
GAS2L1	622	685	636	612	642	597	0.163331	0.25096	0.133482
RPS27L	1440	1648	1570	1671	1509	1375	0.010633	0.0249642	0.168702
GAS2L3	2464	3425	3361	2661	2556	2402	0.353848	0.466816	-0.0687155
NDFIP2	3009	4415	4194	4148	3698	3283	0.0720879	0.126883	0.146731
SLX9	694	600	642	594	652	527	0.562756	0.666149	0.067602
HR	407	436	404	214	178	169	5.74497e-13	1.0788e-11	-0.95459
AZI2	1592	2245	2166	1748	1591	1595	0.381783	0.49527	-0.0713773
ZNF341	189	208	245	149	165	143	0.0797471	0.138113	-0.283746
ZNF436	951	1127	1129	957	829	747	0.0827554	0.142633	-0.138623
ZNF431	2344	3373	3394	2945	2626	2333	0.961444	0.973176	0.0040758
ZNF430	949	1397	1351	1438	1305	1179	0.00138613	0.00427406	0.294896
ZNF345	139	173	151	157	141	116	0.826197	0.880541	0.0387264
ZNF432	2386	3194	3262	2613	2402	2254	0.303253	0.414129	-0.0734677
MSTRG.17638	887	996	1082	628	640	558	6.73573e-09	6.47468e-08	-0.494931
MSTRG.11354	2942	3397	3328	3225	3126	2746	0.0307267	0.0618788	0.114829
ZNF439	406	480	461	323	301	245	0.000216317	0.000824735	-0.431686
ZNF438	12363	14040	14552	9305	9194	8528	1.25879e-18	4.29602e-17	-0.394505
GPR75	254	259	318	378	346	338	1.08421e-05	5.61611e-05	0.55764
RPS27A	17168	17654	14872	18658	18023	16010	0.000329663	0.00119405	0.278964
RALGDS	3780	3802	3860	3975	3776	3354	0.0123507	0.0283788	0.154419
CCDC190	637	888	937	627	561	530	0.0031921	0.00884536	-0.309023
CCDC191	247	312	293	121	123	117	2.82097e-11	4.07528e-10	-1.03157
MSTRG.19357	153	213	166	205	164	133	0.522407	0.630339	0.114786
NUDT12	921	1346	1424	1095	991	885	0.317191	0.429355	-0.102255
NUDT13	175	193	225	181	158	176	0.981047	0.986979	0.00382034
NUDT16	1599	1745	1762	1504	1444	1198	0.14735	0.230735	-0.101073
NUDT17	121	118	168	138	102	72	0.404542	0.518564	-0.191252
NUDT14	132	130	172	100	132	104	0.425949	0.539435	-0.162409
NUDT15	1072	1400	1303	2038	1778	1685	7.79393e-25	4.67077e-23	0.748182
MSTRG.11355	50	75	95	92	70	68	0.29363	0.404234	0.274503
NUDT18	135	141	106	90	76	93	0.106902	0.176457	-0.360687
NUDT19	1898	2453	2406	2915	2521	2378	6.01072e-10	6.91316e-09	0.415034
MSTRG.19689	173	237	241	144	170	123	0.0329159	0.0655753	-0.366585
RSRC1	916	1080	1162	1033	989	910	0.200551	0.296459	0.0985445
RTCB	4461	4636	4438	4715	4281	4173	0.00920163	0.0220448	0.159552
RTCA	2224	2500	2420	2234	2105	1870	0.980886	0.986979	-0.00140783
RSRC2	4678	5356	5295	5252	5132	4579	0.000393402	0.00139783	0.168133
STX5	969	1144	1124	975	948	922	0.794083	0.85655	0.0197279
STX7	1690	2465	2524	1629	1558	1439	0.000439541	0.00154903	-0.316864
STX6	2436	3189	3088	2780	2715	2506	0.181812	0.274361	0.0854504
TLCD4-RWDD3	88	148	112	77	102	84	0.41827	0.532072	-0.188503
EPHB3	49	60	51	37	62	44	0.880947	0.919182	0.0464338
RPS3A	40905	44902	47435	45492	42623	39235	0.000752756	0.00248833	0.137102
SOS2	2115	2636	2690	1801	1880	1618	3.63571e-05	0.000165771	-0.282392
SLC4A11	1610	1751	1845	1454	1430	1340	0.13575	0.215607	-0.097748
PHACTR4	2455	2945	3085	2721	2504	2354	0.465491	0.578231	0.0426739
RNF125	815	1160	1031	895	905	737	0.694534	0.778159	-0.0375997
KIAA0232	3415	3969	4372	3924	3670	3459	0.0437468	0.0833477	0.117084
ZBED1	615	604	674	710	650	636	0.00324723	0.00898619	0.27737
MTMR14	1330	1440	1398	1446	1296	1301	0.0265174	0.0545876	0.157844
TRMT2A	1224	1274	1267	1091	1107	1044	0.86129	0.905518	-0.0135588
ECE1	3540	3524	3753	2901	2829	2561	0.00329546	0.00910158	-0.184239
HBP1	881	932	1028	945	854	814	0.309775	0.421	0.0814241
IMPACT	1279	1738	1676	1470	1368	1111	0.603834	0.702035	-0.0442685
DRG2	1235	1327	1397	1280	1125	1019	0.894658	0.927462	-0.00970577
DRG1	2384	2699	2530	2794	2558	2584	1.8874e-05	9.2741e-05	0.263395
ARHGAP40	394	451	483	204	227	233	1.94796e-09	2.06939e-08	-0.789759
NOC4L	906	823	918	848	859	821	0.167473	0.256211	0.133426
ICA1	212	238	216	114	128	139	0.000599667	0.00203988	-0.597447
AURKA	4805	5251	5300	5385	5107	5030	2.07491e-05	0.000100699	0.219267
AURKB	2204	2436	2442	2782	2467	2409	4.74191e-08	3.96213e-07	0.314785
AP1B1	3886	3939	3931	3905	3722	3237	0.187137	0.280975	0.0831
ARHGAP11A-SCG5	91	79	127	104	105	102	0.229694	0.330984	0.272352
SECISBP2	2357	2837	2832	2543	2355	2184	0.668564	0.757395	0.0240541
PHYKPL	570	602	609	381	446	359	0.000525833	0.00181584	-0.384317
GTPBP2	4847	5337	5350	3123	2754	2709	1.10448e-34	1.12775e-32	-0.653601
GNPTG	687	766	790	777	678	462	0.779964	0.844635	-0.0339327
CDC42EP3	462	588	541	374	363	282	0.000112727	0.000456043	-0.440718
CDC42EP2	391	455	274	321	258	316	0.483285	0.594904	-0.124429
CDC42EP1	1559	1635	1591	1464	1383	1274	0.820881	0.87697	-0.01586
CDC42EP5	100	101	123	68	47	54	0.00224917	0.00651651	-0.738137
CDC42EP4	636	658	617	574	494	520	0.512266	0.621658	-0.0672629
TMEM167B	1316	1734	1671	2027	1980	1775	9.9568e-13	1.80215e-11	0.499908
TBKBP1	338	422	396	404	371	345	0.153794	0.239318	0.158757
RAB36	742	778	817	1039	880	809	9.34889e-07	6.11142e-06	0.421557
AHCY	5858	6288	6161	5516	5253	5103	0.943419	0.960911	-0.00378655
LRP4	1602	1880	1809	1358	1326	1250	0.000629443	0.0021319	-0.222775
FEZ2	11271	13405	13620	14354	13877	13009	1.5728e-12	2.75516e-11	0.313121
SLC22A4	106	78	91	107	111	97	0.085287	0.146091	0.38872
TESC	914	916	1014	746	750	658	0.0208955	0.0445095	-0.200128
NKTR	5608	6697	6940	6713	6338	6124	6.47951e-05	0.000277931	0.201701
TMEM143	148	149	181	149	115	105	0.344594	0.457353	-0.175621
PITPNC1	1852	1992	1931	1263	1142	1179	1.39873e-11	2.12606e-10	-0.485947
ACADVL	8729	9620	9547	6887	6358	5815	2.60362e-14	5.84415e-13	-0.348827
RAB4B	159	150	128	115	110	71	0.0841319	0.144508	-0.375735
RAB4A	1407	1743	1658	1619	1467	1246	0.480147	0.59221	0.0513979
GTF3C2	2298	2867	2789	2932	2555	2535	0.000390876	0.00139004	0.21797
TSEN54	1505	1619	1562	1618	1529	1378	0.0272032	0.0557553	0.149455
DHDDS	1529	1589	1621	1809	1701	1578	4.63418e-06	2.60751e-05	0.302856
KIF2A	6097	8128	8163	7160	6728	6360	0.30097	0.411668	0.0649279
KIF2C	3974	4378	4521	4359	4303	4024	0.000346161	0.00124839	0.182936
CAV1	802	981	959	681	583	589	3.11121e-05	0.000144112	-0.36042
IL12RB2	44	35	36	32	44	37	0.617497	0.713285	0.172826
[truncated: 10,528 more rows]
