# Supplementary material for: Kinesin Family Member 26A Disrupts DNA-Dependent Protein Kinase Complex Formation to Enhance Chemoradiotherapy Sensitivity in Colorectal Cancer
Source: Int J Biol Sci. 2026 Mar 17;22(7):3411–31. doi: 10.7150/ijbs.127218 (PMC13085882; doi:10.7150/ijbs.127218)
Supplement: Supplementary file 4 — Supplementary table 6. [file ijbsv22p3411s4.xlsx]

## Sheet: KIF26A
Supplementary Table S6. Mass Spectrometry Data of KIF26A immunoprecipitation in HCT116.
Accession	Description	Gene	AAs	MW [kDa]	calc. pI	Sum PEP Score	Coverage	Peptides	PSMs	Unique Peptides	Score Sequest HT
P35579	Myosin-9	MYH9	1960	226.392	5.6	654.765	52.8061	114	322	101	701.722
P60709	Actin, cytoplasmic 1	ACTB	375	41.71	5.48	208.133	30.7186	53	74	42	285.307
P35580	Myosin-10	MYH10	1976	228.858	5.54	180.335	25.5639	45	71	34	151.349
Q7Z406	Myosin-14	MYH14	1995	227.732	5.6	146.461	50.1333	21	140	7	148.84
P62736	Actin, aortic smooth muscle	ACTA2	377	41.982	5.39	93.3434	28.222	25	33	25	121.73
O14950	Myosin regulatory light chain 12B	MYL12B	172	19.767	4.84	57.7787	28.382	13	83	1	74.2814
O00159	Unconventional myosin-Ic	MYO1C	1063	121.606	9.41	51.4363	33.0739	15	20	14	72.2258
A5A3E0	POTE ankyrin domain family member F	POTEF	1075	121.367	6.2	51.2538	17.5176	19	22	19	56.7785
P24844	Myosin regulatory light polypeptide 9	MYL9	172	19.814	4.92	44.9195	21.0804	14	17	14	50.8904
O43795	Unconventional myosin-Ib	MYO1B	1136	131.902	9.38	44.5793	55.2326	9	28	5	42.1642
P60660	Myosin light polypeptide 6	MYL6	151	16.919	4.65	42.2201	15.9747	17	19	17	37.7957
A0A087WW87	Immunoglobulin kappa variable 2-40	IGKV2-40	121	13.302	4.61	39.0685	19.8052	10	14	10	33.5868
P12268	Inosine-5'-monophosphate dehydrogenase 2	IMPDH2	514	55.77	6.9	37.8443	29.5775	10	15	4	33.2912
Q12965	Unconventional myosin-Ie	MYO1E	1108	126.982	8.92	37.0983	36.2903	11	15	5	32.1371
Q9ULI4	Kinesin-like protein KIF26A	KIF26A	1882	194.468	8.81	36.2557	29.1286	10	24	3	30.6681
P07951	Tropomyosin beta chain	TPM2	284	32.831	4.7	35.6036	47.6821	8	24	6	29.3211
P27694	Replication protein A 70 kDa DNA-binding subunit	RPA1	616	68.095	7.21	34.0861	6.88372	6	28	1	26.0541
Q9UHB6	LIM domain and actin-binding protein 1	LIMA1	759	85.173	6.84	32.0616	40.1163	6	21	2	25.8938
P67936	Tropomyosin alpha-4 chain	TPM4	248	28.504	4.69	28.7364	10.2782	12	13	12	25.1943
P06753	Tropomyosin alpha-3 chain	TPM3	285	32.93	4.72	28.5821	18.1115	9	9	7	24.8284
Q9NYL9	Tropomodulin-3	TMOD3	352	39.57	5.19	27.9852	20	8	13	3	21.3254
P17096	High mobility group protein HMG-I/HMG-Y	HMGA1	107	11.669	10.32	26.3953	26.7045	7	11	7	21.2498
P11142	Heat shock cognate 71 kDa protein	HSPA8	646	70.854	5.52	24.3031	29.021	5	9	4	17.7879
P52907	F-actin-capping protein subunit alpha-1	CAPZA1	286	32.902	5.69	24.142	14.9847	8	10	7	17.5004
P62805	Histone H4	H4C1	103	11.36	11.36	23.0394	23.3645	5	9	5	16.8449
P12956	X-ray repair cross-complementing protein 6	XRCC6	609	69.799	6.64	20.8285	14.7783	9	9	9	16.4096
P11021	Endoplasmic reticulum chaperone BiP	HSPA5	654	72.288	5.16	21.3279	27.7978	7	8	7	14.0059
Q9UM54	Unconventional myosin-VI	MYO6	1294	149.596	8.53	19.0667	50.4854	5	9	5	13.0497
P47756	F-actin-capping protein subunit beta	CAPZB	277	31.331	5.59	17.7972	16.3476	8	8	8	12.2767
P05388	60S acidic ribosomal protein P0	RPLP0	317	34.252	5.97	17.0242	15.9645	5	6	5	11.5739
Q00839	Heterogeneous nuclear ribonucleoprotein U	HNRNPU	825	90.528	6	16.9047	20.1893	4	5	4	11.2394
Q04837	Single-stranded DNA-binding protein, mitochondrial	SSBP1	148	17.249	9.6	16.6564	33.9394	4	5	4	10.7625
P38646	Stress-70 protein, mitochondrial	HSPA9	679	73.635	6.16	14.9236	26.2238	5	7	4	10.7342
P62269	40S ribosomal protein S18	RPS18	152	17.708	10.99	14.85	10.8597	3	4	3	10.6935
P30050	60S ribosomal protein L12	RPL12	165	17.808	9.42	13.9459	6.06061	4	5	4	9.68996
P68363	Tubulin alpha-1B chain	TUBA1B	451	50.12	5.06	13.5196	14.5455	6	6	6	9.40795
P16402	Histone H1.3	H1-3	221	22.336	11.02	13.5001	7.33945	4	5	4	9.27829
P47755	F-actin-capping protein subunit alpha-2	CAPZA2	286	32.929	5.85	13.3786	14.1593	4	4	4	8.96839
P07355	Annexin A2	ANXA2	339	38.58	7.75	12.5734	23.1788	3	3	3	8.62479
P62263	40S ribosomal protein S14	RPS14	151	16.263	10.05	12.2349	22.5962	4	10	2	8.49653
P62750	60S ribosomal protein L23a	RPL23A	156	17.684	10.45	11.8252	9.65418	5	5	5	8.37181
P62277	40S ribosomal protein S13	RPS13	151	17.212	10.54	11.4794	33.1081	4	5	4	8.26589
P62424	60S ribosomal protein L7a	RPL7A	266	29.977	10.61	11.2747	28.2895	5	6	5	7.91879
P40939	Trifunctional enzyme subunit alpha, mitochondrial	HADHA	763	82.947	9.04	11.264	8.33333	2	3	2	7.68885
P68104	Elongation factor 1-alpha 1	EEF1A1	462	50.109	9.01	11.178	11.039	4	4	4	7.60174
P14649	Myosin light chain 6B	MYL6B	208	22.75	5.73	11.0149	15.1042	2	3	2	7.003
P38159	RNA-binding motif protein, X chromosome	RBMX	391	42.306	10.05	10.5726	5.666	6	7	6	6.88064
P62249	40S ribosomal protein S16	RPS16	146	16.435	10.21	10.5144	26.9231	4	4	4	6.79015
P0C0S8	Histone H2A type 1	H2AC11	130	14.083	10.9	10.3784	20.5298	3	4	3	6.69969
P23396	40S ribosomal protein S3	RPS3	243	26.671	9.66	10.0137	19.6809	3	3	3	6.69877
P50914	60S ribosomal protein L14	RPL14	215	23.417	10.93	9.92141	8.02792	3	3	3	6.69496
Q9Y608	Leucine-rich repeat flightless-interacting protein 2	LRRFIP2	721	82.121	6.95	9.87998	13.9098	5	5	5	6.2784
O15143	Actin-related protein 2/3 complex subunit 1B	ARPC1B	372	40.923	8.35	9.75505	16.8724	4	4	4	6.21171
Q14247	Src substrate cortactin	CTTN	550	61.549	5.4	9.44746	25	2	5	2	6.20525
P55084	Trifunctional enzyme subunit beta, mitochondrial	HADHB	474	51.262	9.41	9.40348	10.2302	3	3	3	6.19912
P32969	60S ribosomal protein L9	RPL9	192	21.85	9.95	9.29021	2.35294	2	2	2	5.92566
Q07020	60S ribosomal protein L18	RPL18	188	21.621	11.72	9.02121	19.9052	4	4	4	5.72827
O15479	Melanoma-associated antigen B2	MAGEB2	319	35.255	8.76	8.95423	23.0769	2	3	2	5.54241
P62241	40S ribosomal protein S8	RPS8	208	24.19	10.32	8.69703	7.80591	4	4	4	5.47445
P10809	60 kDa heat shock protein, mitochondrial	HSPD1	573	61.016	5.87	8.58275	16.2791	3	3	3	5.34806
P15927	Replication protein A 32 kDa subunit	RPA2	270	29.228	6.15	8.01214	7.72201	4	4	4	5.22505
P62917	60S ribosomal protein L8	RPL8	257	28.007	11.03	7.9835	2.46305	2	3	2	4.99265
Q6YHK3	CD109 antigen	CD109	1445	161.587	5.85	7.92255	18.75	3	3	3	4.84167
P62841	40S ribosomal protein S15	RPS15	145	17.029	10.39	7.8689	3.7448	2	2	2	4.73306
P42166	Lamina-associated polypeptide 2, isoform alpha	TMPO	694	75.446	7.66	7.19019	19.863	3	3	3	4.68203
P09874	Poly [ADP-ribose] polymerase 1	PARP1	1014	113.012	8.88	7.14899	5.61622	3	3	1	4.59865
Q96PK6	RNA-binding protein 14	RBM14	669	69.449	9.67	6.94861	5.33618	4	5	4	4.58232
P62829	60S ribosomal protein L23	RPL23	140	14.856	10.51	6.91243	9.13706	3	4	3	4.55588
P18621	60S ribosomal protein L17	RPL17	184	21.383	10.17	6.78661	4.3673	3	3	3	4.46763
P35268	60S ribosomal protein L22	RPL22	128	14.778	9.19	6.4199	4.69799	4	4	4	4.44724
P61513	60S ribosomal protein L37a	RPL37A	92	10.268	10.43	6.36406	13.1498	2	2	2	4.28198
P02452	Collagen alpha-1(I) chain	COL1A1	1464	138.857	5.8	6.33646	5.49296	4	4	4	4.27166
P62851	40S ribosomal protein S25	RPS25	125	13.734	10.11	6.26569	4.14201	3	3	3	4.24739
P02768	Albumin	ALB	609	69.321	6.28	6.10294	10.5058	2	2	2	4.12874
Q06830	Peroxiredoxin-1	PRDX1	199	22.096	8.13	6.05277	5.01567	1	2	1	4.09592
Q13509	Tubulin beta-3 chain	TUBB3	450	50.4	4.93	6.00701	9.83607	1	2	1	4.03342
P62280	40S ribosomal protein S11	RPS11	158	18.419	10.3	5.97873	12.6667	4	4	4	3.89526
P08238	Heat shock protein HSP 90-beta	HSP90AB1	724	83.212	5.03	5.95035	20.5882	3	3	3	3.86711
P04406	Glyceraldehyde-3-phosphate dehydrogenase	GAPDH	335	36.03	8.46	5.87135	18.75	2	2	2	3.86649
P26373	60S ribosomal protein L13	RPL13	211	24.247	11.65	5.85367	6.42023	3	4	2	3.80258
P14923	Junction plakoglobin	JUP	745	81.693	6.14	5.81722	3.72928	2	2	1	3.7878
P61353	60S ribosomal protein L27	RPL27	136	15.788	10.56	5.66606	9.4697	2	3	2	3.68824
Q96II8	DISP complex protein LRCH3	LRCH3	777	86.03	6.71	5.61644	14.5729	3	3	3	3.66141
P0DMV9	Heat shock 70 kDa protein 1B	HSPA1B	641	70.009	5.66	5.58659	17.0886	3	4	3	3.60923
P19338	Nucleolin	NCL	710	76.568	4.7	5.56502	4.03587	2	2	2	3.60342
P11940	Polyadenylate-binding protein 1	PABPC1	636	70.626	9.5	5.50411	3.12195	2	2	2	3.57235
Q6WCQ1	Myosin phosphatase Rho-interacting protein	MPRIP	1025	116.461	6.21	5.49133	12.5926	2	3	2	3.54801
O15511	Actin-related protein 2/3 complex subunit 5	ARPC5	151	16.31	5.67	5.36806	8.28025	1	2	1	3.53169
P18887	DNA repair protein XRCC1	XRCC1	633	69.434	6.39	5.34381	5.21327	1	1	1	3.49895
Q07955	Serine/arginine-rich splicing factor 1	SRSF1	248	27.728	10.36	5.33787	13.0435	2	2	2	3.42274
O15144	Actin-related protein 2/3 complex subunit 2	ARPC2	300	34.311	7.36	5.31636	6.86567	2	2	2	3.26723
O94832	Unconventional myosin-Id	MYO1D	1006	116.129	9.39	5.16612	14.1892	2	2	2	3.16059
P35244	Replication protein A 14 kDa subunit	RPA3	121	13.56	5.08	5.15752	19.5652	1	1	1	3.10182
P63010	AP-2 complex subunit beta	AP2B1	937	104.486	5.38	5.04864	7.77778	3	3	1	3.05575
P60866	40S ribosomal protein S20	RPS20	119	13.364	9.94	4.97729	10.7639	3	3	3	2.93249
P62913	60S ribosomal protein L11	RPL11	178	20.24	9.6	4.89147	3.93082	2	2	2	2.90748
P61247	40S ribosomal protein S3a	RPS3A	264	29.926	9.73	4.8824	8.29268	1	1	1	2.90739
P62266	40S ribosomal protein S23	RPS23	143	15.798	10.49	4.83017	7.19101	3	3	1	2.66971
P06396	Gelsolin	GSN	782	85.644	6.28	4.75504	7.86517	1	2	1	2.6588
P42766	60S ribosomal protein L35	RPL35	123	14.543	11.05	4.74492	3.78641	3	3	3	2.6541
P18124	60S ribosomal protein L7	RPL7	248	29.207	10.65	4.74298	16.5563	2	2	2	2.57825
P04792	Heat shock protein beta-1	HSPB1	205	22.768	6.4	4.71906	24.8322	3	3	3	2.56186
Q6P5R6	60S ribosomal protein L22-like 1	RPL22L1	122	14.598	9.38	4.7167	10.7438	1	12	1	2.45909
P69905	Hemoglobin subunit alpha	HBA1	142	15.248	8.68	4.70057	19.0476	2	2	2	2.457
Q14764	Major vault protein	MVP	893	99.266	5.48	4.65921	8.87097	2	2	2	2.43444
Q14919	Dr1-associated corepressor	DRAP1	205	22.336	5.17	4.59488	2.59563	2	2	2	2.37918
P46776	60S ribosomal protein L27a	RPL27A	148	16.551	11	4.58488	8.26446	1	3	1	2.36317
Q9ULV4	Coronin-1C	CORO1C	474	53.215	7.08	4.48192	12.5	3	4	3	2.32697
P40429	60S ribosomal protein L13a	RPL13A	203	23.562	10.93	4.42367	8.27586	1	2	1	2.30328
P61158	Actin-related protein 3	ACTR3	418	47.341	5.88	4.20848	3.06905	2	3	2	2.26551
P07900	Heat shock protein HSP 90-alpha	HSP90AA1	732	84.607	5.02	4.11499	15.2	2	2	2	2.24749
P68431	Histone H3.1	H3C1	136	15.394	11.12	4.01251	2.00803	1	1	1	2.22772
P17544	Cyclic AMP-dependent transcription factor ATF-7	ATF7	483	51.724	8	3.9763	11.1607	2	2	2	2.21407
P16220	Cyclic AMP-responsive element-binding protein 1	CREB1	327	35.115	5.27	3.97174	17.3913	2	2	2	2.21129
P61204	ADP-ribosylation factor 3	ARF3	181	20.588	7.43	3.95666	3.68852	2	2	1	2.19612
Q9ULX9	Transcription factor MafF	MAFF	164	17.749	9.8	3.89093	13.0682	2	2	2	2.16541
P62826	GTP-binding nuclear protein Ran	RAN	216	24.408	7.49	3.80734	4.78469	2	3	2	2.15782
O95425	Supervillin	SVIL	2214	247.593	6.98	3.64608	3.10559	1	1	1	2.14752
P68371	Tubulin beta-4B chain	TUBB4B	445	49.799	4.89	3.5516	7.69231	1	1	1	2.13392
Q00059	Transcription factor A, mitochondrial	TFAM	246	29.078	9.72	3.4786	10	1	1	1	2.11446
P62318	Small nuclear ribonucleoprotein Sm D3	SNRPD3	126	13.907	10.32	3.41117	9.2437	1	1	1	2.09051
Q13835	Plakophilin-1	PKP1	747	82.808	9.13	3.25618	4.06504	1	1	1	2.07515
P08708	40S ribosomal protein S17	RPS17	135	15.54	9.85	3.2095	8.13008	1	1	1	2.06413
Q92841	Probable ATP-dependent RNA helicase DDX17	DDX17	729	80.222	8.27	3.12994	12.4138	2	2	2	2.02719
P61160	Actin-related protein 2	ACTR2	394	44.732	6.74	3.05755	5.13834	1	1	1	2.01917
P20839	Inosine-5'-monophosphate dehydrogenase 1	IMPDH1	514	55.37	6.9	2.98816	4.14313	2	2	2	2.01774
P31025	Lipocalin-1	LCN1	176	19.238	5.58	2.96297	6.25	1	1	1	1.98634
P05387	60S acidic ribosomal protein P2	RPLP2	115	11.658	4.54	2.95742	5.8642	1	1	1	1.98024
Q9BPX5	Actin-related protein 2/3 complex subunit 5-like protein	ARPC5L	153	16.931	6.6	2.92565	2.2449	2	2	2	1.97851
P62906	60S ribosomal protein L10a	RPL10A	217	24.816	9.94	2.84894	5.71429	1	1	1	1.95298
P62899	60S ribosomal protein L31	RPL31	125	14.454	10.54	2.83387	0.654206	1	1	1	1.93487
P81605	Dermcidin	DCD	110	11.277	6.54	2.82681	6.07735	1	1	1	1.91603
O43390	Heterogeneous nuclear ribonucleoprotein R	HNRNPR	633	70.899	8.13	2.80327	26.9663	1	1	1	1.90901
P01859	Immunoglobulin heavy constant gamma 2	IGHG2	326	35.878	7.59	2.75548	5.36585	1	1	1	1.90684
P62979	Ubiquitin-40S ribosomal protein S27a	RPS27A	156	17.953	9.64	2.73594	6.46388	3	3	3	1.9012
P28289	Tropomodulin-1	TMOD1	359	40.544	5.1	2.73169	6.12245	2	2	2	1.87627
P67809	Y-box-binding protein 1	YBX1	324	35.903	9.88	2.71377	19.2593	1	1	1	1.8686
O14974	Protein phosphatase 1 regulatory subunit 12A	PPP1R12A	1030	115.211	5.4	2.70553	8.10811	1	1	1	1.85394
Q5JWF2	Guanine nucleotide-binding protein G(s) subunit alpha isoforms XLas	GNAS	1037	110.956	5.03	2.68655	6.62651	1	1	1	1.85391
O15145	Actin-related protein 2/3 complex subunit 3	ARPC3	178	20.533	8.59	2.65659	0.587173	1	1	1	1.85229
P61626	Lysozyme C	LYZ	148	16.526	9.16	2.61137	7.2	1	1	1	1.85088
P62701	40S ribosomal protein S4, X isoform	RPS4X	263	29.579	10.15	2.61119	7.93651	1	1	1	1.84707
P23246	Splicing factor, proline- and glutamine-rich	SFPQ	707	76.102	9.44	2.57528	5.41872	1	1	1	1.82553
Q9NQB0	Transcription factor 7-like 2	TCF7L2	619	67.876	8.53	2.54914	15.4762	1	1	1	1.80091
Q15517	Corneodesmosin	CDSN	529	51.49	8.35	2.48825	3.92157	1	1	1	1.78901
A6QL63	Ankyrin repeat and BTB/POZ domain-containing protein BTBD11	BTBD11	1104	120.807	6.83	2.47289	9.7561	1	1	1	1.78176
P06748	Nucleophosmin	NPM1	294	32.555	4.78	2.44867	10.2564	1	1	1	1.77557
P01008	Antithrombin-III	SERPINC1	464	52.569	6.71	2.40905	3.58974	1	1	1	1.77279
P62888	60S ribosomal protein L30	RPL30	115	12.776	9.63	2.40561	3.8806	1	1	1	1.76129
P23526	Adenosylhomocysteinase	AHCY	432	47.685	6.34	2.34275	1.89573	1	1	1	1.72478
Q12906	Interleukin enhancer-binding factor 3	ILF3	894	95.279	8.76	2.33171	2.41187	1	1	1	1.72401
Q9H444	Charged multivesicular body protein 4b	CHMP4B	224	24.935	4.82	2.32633	12.2449	1	1	1	1.71148
Q02543	60S ribosomal protein L18a	RPL18A	176	20.749	10.71	2.26536	7.84314	1	1	1	1.703
Q02878	60S ribosomal protein L6	RPL6	288	32.708	10.58	2.25916	2.25303	1	1	1	1.69256
O95782	AP-2 complex subunit alpha-1	AP2A1	977	107.478	7.03	2.24744	7.37327	2	2	2	1.69107
P46782	40S ribosomal protein S5	RPS5	204	22.862	9.72	2.24722	4.56204	2	2	2	1.6767
P22626	Heterogeneous nuclear ribonucleoproteins A2/B1	HNRNPA2B1	353	37.407	8.95	2.23441	2.76074	1	1	1	1.67155
Q9HD42	Charged multivesicular body protein 1a	CHMP1A	196	21.689	8.06	2.20529	2.68741	2	2	2	1.64302
P83731	60S ribosomal protein L24	RPL24	157	17.768	11.25	2.20252	6.92308	1	1	1	1.64141
P42677	40S ribosomal protein S27	RPS27	84	9.455	9.45	2.19647	4.81928	1	1	1	1.61266
Q96CW1	AP-2 complex subunit mu	AP2M1	435	49.623	9.54	2.14893	5.09259	1	1	1	0
P0DP25	Calmodulin-3	CALM3	149	16.827	4.22	2.14041	2.58065	2	2	2	0
O60814	Histone H2B type 1-K	H2BC12	126	13.882	10.32	2.13501	3.06407	1	1	1	0
P39019	40S ribosomal protein S19	RPS19	145	16.051	10.32	2.06265	10.3448	2	2	2	0
Q99811	Paired mesoderm homeobox protein 2	PRRX2	253	27.063	10.14	2.06138	2.1097	1	1	1	0
P14618	Pyruvate kinase PKM	PKM	531	57.9	7.84	2.04627	3.36239	2	2	2	0
Q9P0K7	Ankycorbin	RAI14	980	109.973	6.21	2.03679	4.81586	2	2	1	0
P63104	14-3-3 protein zeta/delta	YWHAZ	245	27.728	4.79	2.00926	6.33803	1	1	1	0
Q96N67	Dedicator of cytokinesis protein 7	DOCK7	2140	242.407	6.8	1.98801	4.59184	1	1	1	0
O75531	Barrier-to-autointegration factor	BANF1	89	10.052	6.09	1.95861	1.93966	1	1	1	0
P23528	Cofilin-1	CFL1	166	18.491	8.09	1.91151	1.77706	1	1	1	0
P07910	Heterogeneous nuclear ribonucleoproteins C1/C2	HNRNPC	306	33.65	5.08	1.8922	4.83871	2	2	1	0
Q12905	Interleukin enhancer-binding factor 2	ILF2	390	43.035	5.26	1.88941	1.06075	1	1	1	0
Q16698	2,4-dienoyl-CoA reductase [(3E)-enoyl-CoA-producing], mitochondrial	DECR1	335	36.045	9.28	1.88572	2.19224	1	1	1	0
P50991	T-complex protein 1 subunit delta	CCT4	539	57.888	7.83	1.82594	4.03458	1	1	1	0
P01040	Cystatin-A	CSTA	98	11	5.5	1.79778	10.4348	1	1	1	0
O95793	Double-stranded RNA-binding protein Staufen homolog 1	STAU1	577	63.143	9.44	1.78187	10.1124	2	2	2	0
P50990	T-complex protein 1 subunit theta	CCT8	548	59.583	5.6	1.75721	8.08824	1	1	1	0
P62244	40S ribosomal protein S15a	RPS15A	130	14.83	10.13	1.74376	1.64609	1	1	1	0
P62753	40S ribosomal protein S6	RPS6	249	28.663	10.84	1.70027	2.94118	1	1	1	0
Q09666	Neuroblast differentiation-associated protein AHNAK	AHNAK	5890	628.699	6.15	1.61925	3.40265	1	1	1	0
P61254	60S ribosomal protein L26	RPL26	145	17.248	10.55	1.52028	2.87081	1	1	1	0
P14625	Endoplasmin	HSP90B1	803	92.411	4.84	1.49621	2.77778	1	1	1	0
P09651	Heterogeneous nuclear ribonucleoprotein A1	HNRNPA1	372	38.723	9.13	1.44989	1.9337	1	1	1	0
P28799	Progranulin	GRN	593	63.5	6.83	1.44989	16.9492	1	1	1	0
P17275	Transcription factor jun-B	JUNB	347	35.857	9.22	1.44879	2.8103	1	1	1	0
P16520	Guanine nucleotide-binding protein G(I)/G(S)/G(T) subunit beta-3	GNB3	340	37.197	5.67	1.44587	3.46821	1	1	1	0
P50454	Serpin H1	SERPINH1	418	46.411	8.69	1.43297	1.11857	1	1	1	0
Q9H0A6	RING finger protein 32	RNF32	362	41.49	8.88	1.42783	0.815217	1	1	1	0
P62861	40S ribosomal protein S30	FAU	59	6.644	12.15	1.39859	2.1611	1	1	1	0
P36578	60S ribosomal protein L4	RPL4	427	47.667	11.06	1.38616	4.27632	1	1	1	0
P53597	Succinate--CoA ligase [ADP/GDP-forming] subunit alpha, mitochondrial	SUCLG1	346	36.227	8.79	1.32459	6.80272	1	1	1	0
Q12857	Nuclear factor 1 A-type	NFIA	509	55.909	8.44	1.32166	0.409521	1	1	1	0
P35030	Trypsin-3	PRSS3	304	32.508	7.49	1.30856	4.41176	1	1	1	0
P02042	Hemoglobin subunit delta	HBD	147	16.045	8.05	1.29688	1.18871	1	1	1	0
Q99996	A-kinase anchor protein 9	AKAP9	3907	452.708	4.98	1.26745	21.1009	1	1	1	0
P51116	Fragile X mental retardation syndrome-related protein 2	FXR2	673	74.178	6.23	1.23292	0.744249	1	1	1	0
P52926	High mobility group protein HMGI-C	HMGA2	109	11.825	10.62	1.20426	2.29885	1	1	1	0
Q9BQS8	FYVE and coiled-coil domain-containing protein 1	FYCO1	1478	166.879	4.92	1.19355	6.83761	1	1	1	0
P49207	60S ribosomal protein L34	RPL34	117	13.284	11.47	1.19004	4.12371	1	1	1	0
P07305	Histone H1.0	H1-0	194	20.85	10.84	1.18789	8.08824	1	1	1	0
P47929	Galectin-7	LGALS7	136	15.066	7.62	1.1825	1.65426	1	1	1	0
Q5T8A7	Protein phosphatase 1 regulatory subunit 26	PPP1R26	1209	127.274	8.59	1.17659	7.31707	1	1	1	0
Q8NEE0	Putative uncharacterized protein KLHL30-AS1	KLHL30-AS1	82	9.656	10.15	1.17399	2.11132	1	1	1	0
Q14814	Myocyte-specific enhancer factor 2D	MEF2D	521	55.903	7.88	1.11623	1.3245	1	1	1	0
P35221	Catenin alpha-1	CTNNA1	906	100.009	6.29	1.07458	6.07287	1	1	1	0
O15247	Chloride intracellular channel protein 2	CLIC2	247	28.338	5.59	1.06803	2.61248	1	1	1	0
P52888	Thimet oligopeptidase	THOP1	689	78.789	6.05	1.05978	7.52688	1	1	1	0
P13010	X-ray repair cross-complementing protein 5	XRCC5	732	82.652	5.81	1.05017	1.0929	1	1	1	0
P05109	Protein S100-A8	S100A8	93	10.828	7.03	1.03692	8.57143	1	1	1	0
Q9Y3U8	60S ribosomal protein L36	RPL36	105	12.246	11.59	1.00661	3.94366	1	1	1	0
Q14103	Heterogeneous nuclear ribonucleoprotein D0	HNRNPD	355	38.41	7.81	1.00205	7.62712	1	1	1	0
P62316	Small nuclear ribonucleoprotein Sm D2	SNRPD2	118	13.518	9.91	0.954677	4.65116	1	1	1	0
Q6XD76	Achaete-scute homolog 4	ASCL4	172	19.241	9.03	0.948076	2.78373	1	1	1	0
Q9GZM7	Tubulointerstitial nephritis antigen-like	TINAGL1	467	52.353	6.99	0.925915	2.91545	1	1	1	0
A1A5C7	Solute carrier family 22 member 23	SLC22A23	686	73.7	7.74	0.905878	2.457	1	1	1	0
Q14240	Eukaryotic initiation factor 4A-II	EIF4A2	407	46.373	5.48	0.879097	5.34759	1	1	1	0
Q5VZM2	Ras-related GTP-binding protein B	RRAGB	374	43.223	6.21	0.874194	1.1259	1	1	1	0
Q96HP4	Oxidoreductase NAD-binding domain-containing protein 1	OXNAD1	312	34.832	8.37	0.869345	2.24359	1	1	1	0
P00338	L-lactate dehydrogenase A chain	LDHA	332	36.665	8.27	0.869023	3.01205	1	1	1	0
Q7Z6J4	FYVE, RhoGEF and PH domain-containing protein 2	FGD2	655	74.845	6.93	0.849858	2.59542	1	1	1	0
Q92747	Actin-related protein 2/3 complex subunit 1A	ARPC1A	370	41.543	8.18	0.846185	2.7027	1	1	1	0
P29590	Protein PML	PML	882	97.489	6.21	0.840734	1.24717	1	1	1	0
Q96RS0	Trimethylguanosine synthase	TGS1	853	96.56	4.94	0.822175	0.7034	1	1	1	0
P61313	60S ribosomal protein L15	RPL15	204	24.131	11.62	0.817871	4.41176	1	1	1	0
O43809	Cleavage and polyadenylation specificity factor subunit 5	NUDT21	227	26.211	8.82	0.813609	3.0837	1	1	1	0
O94927	HAUS augmin-like complex subunit 5	HAUS5	633	71.638	8.51	0.795066	1.4218	1	1	1	0

## Sheet: IgG
Supplementary Table S6. Mass Spectrometry Data of IgG immunoprecipitation in HCT116.
Accession	Description	Gene	AAs	MW [kDa]	calc. pI	Sum PEP Score	Coverage	Peptides	PSMs	Unique Peptides	Score Sequest HT
P60709	Actin, cytoplasmic 1	ACTB	375	41.71	5.48	104.504	45.0667	16	113	5	231.125
Q7Z406	Myosin-14	MYH14	1995	227.732	5.6	130.019	20.5013	36	57	25	114.423
P35580	Myosin-10	MYH10	1976	228.858	5.54	113.82	23.6336	42	53	32	104.195
O00159	Unconventional myosin-Ic	MYO1C	1063	121.606	9.41	64.5119	26.0583	23	31	23	54.9383
O14950	Myosin regulatory light chain 12B	MYL12B	172	19.767	4.84	34.6424	43.6047	8	24	4	52.8977
A5A3E0	POTE ankyrin domain family member F	POTEF	1075	121.367	6.2	26.9785	6.88372	6	24	1	42.983
P24844	Myosin regulatory light polypeptide 9	MYL9	172	19.814	4.92	29.3173	40.1163	6	18	2	38.0398
P11142	Heat shock cognate 71 kDa protein	HSPA8	646	70.854	5.52	42.6579	24.9226	13	17	11	32.2006
Q9NYL9	Tropomodulin-3	TMOD3	352	39.57	5.19	30.9119	29.2614	8	13	8	30.0712
O43795	Unconventional myosin-Ib	MYO1B	1136	131.902	9.38	34.7699	12.2359	13	14	13	29.6696
P60660	Myosin light polypeptide 6	MYL6	151	16.919	4.65	26.279	47.6821	8	16	6	24.6657
P17096	High mobility group protein HMG-I/HMG-Y	HMGA1	107	11.669	10.32	18.7575	23.3645	5	10	5	24.2805
P06753	Tropomyosin alpha-3 chain	TPM3	285	32.93	4.72	25.4269	24.5614	9	12	5	23.644
P07951	Tropomyosin beta chain	TPM2	284	32.831	4.7	32.2216	27.8169	10	14	5	23.0636
P05388	60S acidic ribosomal protein P0	RPLP0	317	34.252	5.97	20.0269	20.1893	4	6	4	20.6811
P12268	Inosine-5'-monophosphate dehydrogenase 2	IMPDH2	514	55.77	6.9	33.5723	26.8482	12	15	11	20.2006
P27694	Replication protein A 70 kDa DNA-binding subunit	RPA1	616	68.095	7.21	20.5358	13.6364	7	11	7	18.8843
P67936	Tropomyosin alpha-4 chain	TPM4	248	28.504	4.69	20.5365	26.6129	8	10	3	17.8109
P52907	F-actin-capping protein subunit alpha-1	CAPZA1	286	32.902	5.69	20.4419	29.021	5	9	4	15.9298
P62805	Histone H4	H4C1	103	11.36	11.36	14.686	50.4854	5	7	5	15.8196
Q9UHB6	LIM domain and actin-binding protein 1	LIMA1	759	85.173	6.84	17.6106	11.5942	8	10	8	15.3265
P11021	Endoplasmic reticulum chaperone BiP	HSPA5	654	72.288	5.16	20.2915	17.1254	9	9	7	14.799
Q9UM54	Unconventional myosin-VI	MYO6	1294	149.596	8.53	21.7258	10.2009	10	11	10	14.0922
Q12965	Unconventional myosin-Ie	MYO1E	1108	126.982	8.92	18.8865	9.11552	8	9	8	13.7516
P68363	Tubulin alpha-1B chain	TUBA1B	451	50.12	5.06	15.0914	11.7517	3	4	3	10.944
A0A087WW87	Immunoglobulin kappa variable 2-40	IGKV2-40	121	13.302	4.61	3.69984	10.7438	1	4	1	9.71349
P68104	Elongation factor 1-alpha 1	EEF1A1	462	50.109	9.01	9.04381	11.6883	4	4	4	9.13932
P30050	60S ribosomal protein L12	RPL12	165	17.808	9.42	9.153	15.1515	2	3	2	8.48394
P47756	F-actin-capping protein subunit beta	CAPZB	277	31.331	5.59	14.2115	19.4946	5	6	5	8.06917
O15143	Actin-related protein 2/3 complex subunit 1B	ARPC1B	372	40.923	8.35	10.9583	14.2473	4	5	4	7.81237
O94832	Unconventional myosin-Id	MYO1D	1006	116.129	9.39	8.0114	4.97018	5	5	5	7.43148
P62241	40S ribosomal protein S8	RPS8	208	24.19	10.32	9.92698	13.4615	2	3	2	6.84841
P04908	Histone H2A type 1-B/E	H2AC4	130	14.127	11.05	6.24965	14.6154	1	2	1	6.72381
P07900	Heat shock protein HSP 90-alpha	HSP90AA1	732	84.607	5.02	9.5932	7.24044	4	4	4	6.61557
P42166	Lamina-associated polypeptide 2, isoform alpha	TMPO	694	75.446	7.66	8.10912	6.19597	3	3	3	6.36589
P32969	60S ribosomal protein L9	RPL9	192	21.85	9.95	6.79467	9.89583	1	2	1	6.33495
P11940	Polyadenylate-binding protein 1	PABPC1	636	70.626	9.5	6.96459	5.66038	3	3	3	6.06139
P14649	Myosin light chain 6B	MYL6B	208	22.75	5.73	8.99777	17.7885	3	6	1	5.87967
P19338	Nucleolin	NCL	710	76.568	4.7	8.98009	7.32394	6	6	6	5.79945
P04406	Glyceraldehyde-3-phosphate dehydrogenase	GAPDH	335	36.03	8.46	8.07384	13.1343	4	4	4	5.57135
P16402	Histone H1.3	H1-3	221	22.336	11.02	7.8948	6.78733	1	2	1	5.47953
P62277	40S ribosomal protein S13	RPS13	151	17.212	10.54	7.23149	15.894	2	3	2	5.30947
P35268	60S ribosomal protein L22	RPL22	128	14.778	9.19	5.80468	18.75	2	2	2	5.30018
Q07020	60S ribosomal protein L18	RPL18	188	21.621	11.72	9.1728	19.6809	3	3	3	5.11925
P10809	60 kDa heat shock protein, mitochondrial	HSPD1	573	61.016	5.87	5.54459	6.45724	2	2	2	5.02776
P62424	60S ribosomal protein L7a	RPL7A	266	29.977	10.61	6.63305	8.64662	3	3	3	4.99159
P02768	Albumin	ALB	609	69.321	6.28	5.30728	3.61248	3	4	3	4.64374
P62899	60S ribosomal protein L31	RPL31	125	14.454	10.54	4.59359	18.4	2	2	2	4.43898
P55084	Trifunctional enzyme subunit beta, mitochondrial	HADHB	474	51.262	9.41	5.6739	4.21941	2	2	2	4.43763
P47755	F-actin-capping protein subunit alpha-2	CAPZA2	286	32.929	5.85	9.27397	18.1818	3	4	2	4.34298
Q14247	Src substrate cortactin	CTTN	550	61.549	5.4	8.86158	12.1818	5	5	5	4.23309
P40939	Trifunctional enzyme subunit alpha, mitochondrial	HADHA	763	82.947	9.04	9.88201	6.1599	4	5	4	4.19307
P07437	Tubulin beta chain	TUBB	444	49.639	4.89	6.86291	8.78378	3	3	2	4.17992
P59998	Actin-related protein 2/3 complex subunit 4	ARPC4	168	19.654	8.43	3.74469	11.3095	2	2	2	4.13645
P62269	40S ribosomal protein S18	RPS18	152	17.708	10.99	3.31655	13.1579	2	2	2	4.1075
P06733	Alpha-enolase	ENO1	434	47.139	7.39	5.48772	5.76037	2	2	2	4.09992
P26373	60S ribosomal protein L13	RPL13	211	24.247	11.65	6.16086	16.1137	3	3	3	4.08847
Q6YHK3	CD109 antigen	CD109	1445	161.587	5.85	8.187	3.52941	3	3	3	4.00768
O15145	Actin-related protein 2/3 complex subunit 3	ARPC3	178	20.533	8.59	3.22265	12.3596	2	2	2	3.95512
Q06830	Peroxiredoxin-1	PRDX1	199	22.096	8.13	6.45548	14.5729	3	3	3	3.94381
Q07955	Serine/arginine-rich splicing factor 1	SRSF1	248	27.728	10.36	2.63519	8.46774	2	2	2	3.81106
P35244	Replication protein A 14 kDa subunit	RPA3	121	13.56	5.08	3.21142	8.26446	1	2	1	3.71084
P62829	60S ribosomal protein L23	RPL23	140	14.856	10.51	3.41387	25	2	2	2	3.5891
P61353	60S ribosomal protein L27	RPL27	136	15.788	10.56	5.19027	20.5882	3	3	3	3.36705
O15479	Melanoma-associated antigen B2	MAGEB2	319	35.255	8.76	2.3495	5.01567	1	1	1	3.31809
P62913	60S ribosomal protein L11	RPL11	178	20.24	9.6	4.54574	7.86517	1	2	1	3.1972
P04792	Heat shock protein beta-1	HSPB1	205	22.768	6.4	4.06293	8.29268	1	1	1	3.04364
P62249	40S ribosomal protein S16	RPS16	146	16.435	10.21	3.87607	13.0137	2	2	2	2.92615
P62266	40S ribosomal protein S23	RPS23	143	15.798	10.49	3.04292	7.69231	1	1	1	2.86857
P15927	Replication protein A 32 kDa subunit	RPA2	270	29.228	6.15	4.2092	12.5926	2	2	2	2.70976
P61247	40S ribosomal protein S3a	RPS3A	264	29.926	9.73	4.37816	9.4697	2	3	2	2.64057
P06396	Gelsolin	GSN	782	85.644	6.28	1.02687	1.40665	1	1	1	2.56108
Q14919	Dr1-associated corepressor	DRAP1	205	22.336	5.17	2.47301	5.36585	1	1	1	2.5317
P18124	60S ribosomal protein L7	RPL7	248	29.207	10.65	3.28836	4.43548	1	1	1	2.52822
Q9Y608	Leucine-rich repeat flightless-interacting protein 2	LRRFIP2	721	82.121	6.95	7.24342	4.02219	2	3	2	2.51497
P62280	40S ribosomal protein S11	RPS11	158	18.419	10.3	4.01243	12.0253	2	2	2	2.51188
P61604	10 kDa heat shock protein, mitochondrial	HSPE1	102	10.925	8.92	1.8671	13.7255	1	1	1	2.39755
P05387	60S acidic ribosomal protein P2	RPLP2	115	11.658	4.54	2.47237	10.4348	1	1	1	2.37292
P42766	60S ribosomal protein L35	RPL35	123	14.543	11.05	2.71287	8.13008	1	1	1	2.3425
P62917	60S ribosomal protein L8	RPL8	257	28.007	11.03	6.13293	13.2296	3	3	3	2.25727
P62753	40S ribosomal protein S6	RPS6	249	28.663	10.84	2.4124	4.81928	1	1	1	2.19214
P62841	40S ribosomal protein S15	RPS15	145	17.029	10.39	3.29102	21.3793	2	3	2	2.17511
P63104	14-3-3 protein zeta/delta	YWHAZ	245	27.728	4.79	4.25525	10.6122	2	2	2	2.17061
P46776	60S ribosomal protein L27a	RPL27A	148	16.551	11	3.03777	7.43243	1	1	1	2.16826
P52926	High mobility group protein HMGI-C	HMGA2	109	11.825	10.62	1.32248	21.1009	1	1	1	2.15871
P31025	Lipocalin-1	LCN1	176	19.238	5.58	2.43914	6.25	1	1	1	2.13551
P23528	Cofilin-1	CFL1	166	18.491	8.09	2.63884	6.62651	1	1	1	2.12737
A0A0A0MS14	Immunoglobulin heavy variable 1-45	IGHV1-45	117	13.5	9.1	3.03896	9.40171	1	1	1	2.11337
P46778	60S ribosomal protein L21	RPL21	160	18.553	10.49	0.95546	11.25	1	1	1	2.09507
Q6P5R6	60S ribosomal protein L22-like 1	RPL22L1	122	14.598	9.38	3.17121	9.83607	1	1	1	2.06819
P49792	E3 SUMO-protein ligase RanBP2	RANBP2	3224	357.974	6.2	1.14442	0.558313	1	1	1	2.06456
P02452	Collagen alpha-1(I) chain	COL1A1	1464	138.857	5.8	2.5402	2.2541	2	2	2	2.06286
P60866	40S ribosomal protein S20	RPS20	119	13.364	9.94	1.94157	9.2437	1	1	1	2.05886
P46782	40S ribosomal protein S5	RPS5	204	22.862	9.72	1.37448	4.41176	1	1	1	2.02394
O95782	AP-2 complex subunit alpha-1	AP2A1	977	107.478	7.03	2.01972	1.22825	1	1	1	2.02268
P81605	Dermcidin	DCD	110	11.277	6.54	2.44478	10	1	1	1	1.99838
Q9ULV4	Coronin-1C	CORO1C	474	53.215	7.08	2.08592	2.1097	1	1	1	1.95545
P62701	40S ribosomal protein S4, X isoform	RPS4X	263	29.579	10.15	3.24625	8.74525	3	3	3	1.93036
P62750	60S ribosomal protein L23a	RPL23A	156	17.684	10.45	4.74554	20.5128	3	3	3	1.93023
P62851	40S ribosomal protein S25	RPS25	125	13.734	10.11	1.20066	7.2	1	1	1	1.92837
Q16698	2,4-dienoyl-CoA reductase [(3E)-enoyl-CoA-producing], mitochondrial	DECR1	335	36.045	9.28	1.42435	3.8806	1	1	1	1.91177
P61254	60S ribosomal protein L26	RPL26	145	17.248	10.55	1.49757	6.2069	1	1	1	1.90989
P35611	Alpha-adducin	ADD1	737	80.905	5.83	1.92046	1.62822	1	1	1	1.89062
P62263	40S ribosomal protein S14	RPS14	151	16.263	10.05	1.33059	8.60927	1	1	1	1.88625
P15880	40S ribosomal protein S2	RPS2	293	31.305	10.24	2.04973	6.48464	2	2	2	1.87744
P23396	40S ribosomal protein S3	RPS3	243	26.671	9.66	3.83226	9.0535	2	2	2	1.86311
P06748	Nucleophosmin	NPM1	294	32.555	4.78	1.07002	2.38095	1	1	1	1.85864
P42677	40S ribosomal protein S27	RPS27	84	9.455	9.45	2.11014	15.4762	1	1	1	1.85763
P62906	60S ribosomal protein L10a	RPL10A	217	24.816	9.94	2.2167	7.37327	2	2	2	1.85114
P38159	RNA-binding motif protein, X chromosome	RBMX	391	42.306	10.05	2.67347	6.64962	2	2	2	1.82735
P55265	Double-stranded RNA-specific adenosine deaminase	ADAR	1226	135.981	8.65	0.96138	0.570962	1	1	1	1.80383
P69905	Hemoglobin subunit alpha	HBA1	142	15.248	8.68	2.50271	16.9014	2	2	2	1.77144
Q15517	Corneodesmosin	CDSN	529	51.49	8.35	1.97881	3.40265	1	1	1	1.76377
P40429	60S ribosomal protein L13a	RPL13A	203	23.562	10.93	2.37448	5.41872	1	1	1	1.7485
P61158	Actin-related protein 3	ACTR3	418	47.341	5.88	3.03206	5.26316	2	3	2	1.73914
Q9P0K7	Ankycorbin	RAI14	980	109.973	6.21	2.24413	1.42857	1	1	1	1.72207
Q14764	Major vault protein	MVP	893	99.266	5.48	1.15472	1.11982	1	1	1	1.71361
Q9H444	Charged multivesicular body protein 4b	CHMP4B	224	24.935	4.82	2.15964	6.25	1	1	1	1.71261
O95425	Supervillin	SVIL	2214	247.593	6.98	2.26753	0.587173	1	1	1	1.70834
P49411	Elongation factor Tu, mitochondrial	TUFM	452	49.51	7.61	1.6045	2.21239	1	1	1	1.70007
P68371	Tubulin beta-4B chain	TUBB4B	445	49.799	4.89	6.5142	8.76404	3	3	2	1.69031
P62081	40S ribosomal protein S7	RPS7	194	22.113	10.1	1.96174	8.76289	2	2	2	1.68602
P50914	60S ribosomal protein L14	RPL14	215	23.417	10.93	3.41384	10.6977	2	2	2	1.6776
O15511	Actin-related protein 2/3 complex subunit 5	ARPC5	151	16.31	5.67	5.07599	16.5563	2	3	2	0
P09874	Poly [ADP-ribose] polymerase 1	PARP1	1014	113.012	8.88	3.78146	1.47929	1	1	1	0
P14618	Pyruvate kinase PKM	PKM	531	57.9	7.84	3.51027	4.14313	2	2	2	0
P07910	Heterogeneous nuclear ribonucleoproteins C1/C2	HNRNPC	306	33.65	5.08	2.41703	3.92157	1	1	1	0
O15144	Actin-related protein 2/3 complex subunit 2	ARPC2	300	34.311	7.36	2.38219	6.66667	2	2	2	0
O75531	Barrier-to-autointegration factor	BANF1	89	10.052	6.09	2.31471	26.9663	1	1	1	0
P36578	60S ribosomal protein L4	RPL4	427	47.667	11.06	2.23277	2.8103	1	1	1	0
Q6WCQ1	Myosin phosphatase Rho-interacting protein	MPRIP	1025	116.461	6.21	2.00546	1.95122	1	1	1	0
Q6SJ96	TATA box-binding protein-like 2	TBPL2	375	41.498	6.43	1.81588	2.66667	1	1	1	0
P28799	Progranulin	GRN	593	63.5	6.83	1.69789	2.19224	1	1	1	0
P84098	60S ribosomal protein L19	RPL19	196	23.451	11.47	1.62434	8.67347	1	1	1	0
Q15393	Splicing factor 3B subunit 3	SF3B3	1217	135.492	5.26	1.61083	1.15037	1	1	1	0
A0A0J9YX35	Immunoglobulin heavy variable 3-64D	IGHV3-64D	117	12.814	7.85	1.57922	9.40171	1	1	1	0
P02810	Salivary acidic proline-rich phosphoprotein 1/2	PRH1	166	17.006	4.84	1.55941	26.506	1	1	1	0
O15525	Transcription factor MafG	MAFG	162	17.839	10.04	1.55799	6.79012	1	1	1	0
P62861	40S ribosomal protein S30	FAU	59	6.644	12.15	1.52317	16.9492	1	1	1	0
P37108	Signal recognition particle 14 kDa protein	SRP14	136	14.561	10.04	1.48692	7.35294	1	1	1	0
P83731	60S ribosomal protein L24	RPL24	157	17.768	11.25	1.46268	8.28025	1	1	1	0
Q8NEE0	Putative uncharacterized protein KLHL30-AS1	KLHL30-AS1	82	9.656	10.15	1.28275	7.31707	1	1	1	0
Q15717	ELAV-like protein 1	ELAVL1	326	36.069	9.17	1.17581	3.37423	1	1	1	0
P01024	Complement C3	C3	1663	187.03	6.4	1.16342	0.721587	1	1	1	0
Q02878	60S ribosomal protein L6	RPL6	288	32.708	10.58	1.14831	2.77778	1	1	1	0
Q96II8	DISP complex protein LRCH3	LRCH3	777	86.03	6.71	1.14321	1.287	1	1	1	0
P46781	40S ribosomal protein S9	RPS9	194	22.578	10.65	1.12866	4.12371	1	1	1	0
Q9Y265	RuvB-like 1	RUVBL1	456	50.196	6.42	1.11003	2.63158	1	1	1	0
P05023	Sodium/potassium-transporting ATPase subunit alpha-1	ATP1A1	1023	112.824	5.49	1.10557	1.07527	1	1	1	0
P16520	Guanine nucleotide-binding protein G(I)/G(S)/G(T) subunit beta-3	GNB3	340	37.197	5.67	1.10474	2.94118	1	1	1	0
A0A0C4DH55	Immunoglobulin kappa variable 3D-7	IGKV3D-7	119	13.139	5.94	1.05904	7.56303	1	1	1	0
Q9HD42	Charged multivesicular body protein 1a	CHMP1A	196	21.689	8.06	1.05429	4.59184	1	1	1	0
Q14103	Heterogeneous nuclear ribonucleoprotein D0	HNRNPD	355	38.41	7.81	0.967784	3.94366	1	1	1	0
P14923	Junction plakoglobin	JUP	745	81.693	6.14	0.960983	0.939597	1	1	1	0
P14625	Endoplasmin	HSP90B1	803	92.411	4.84	0.947306	1.36986	1	1	1	0
P31944	Caspase-14	CASP14	242	27.662	5.58	0.902743	4.13223	1	1	1	0
Q02543	60S ribosomal protein L18a	RPL18A	176	20.749	10.71	0.899974	5.68182	1	1	1	0
P0DP25	Calmodulin-3	CALM3	149	16.827	4.22	0.864549	8.72483	1	1	1	0
Q12906	Interleukin enhancer-binding factor 3	ILF3	894	95.279	8.76	0.861066	1.11857	1	1	1	0
Q96PK6	RNA-binding protein 14	RBM14	669	69.449	9.67	0.856361	1.34529	1	1	1	0
Q9NQ39	Putative 40S ribosomal protein S10-like	RPS10P5	176	20.108	10.13	0.851397	7.95455	1	1	1	0
